# Supplementary material for: Transcriptome-Based Analysis of Kidney Gene Expression Changes Associated with Diabetes in OVE26 Mice, in the Presence and Absence of Losartan Treatment
Source: PLoS One. 2014 May 14;9(5):e96987. doi: 10.1371/journal.pone.0096987 (PMC4020814; doi:10.1371/journal.pone.0096987)
Supplement: File S2 — Table S26, the list of all 1438 gene expression differences exhibiting pair-wise statistical significance between experimental groups. Data are presented as: gene ID; locus; sample_1 (experimental group of sample 1); sample_2 (experimental group of sample 2); check status (data comparison quality control); value_1 (FPKM value for sample_1); value_2 (FPKM value for sample_2); log2fold change; test_stat; p_value; and q_value for the comparisons, and statistical significance. Note that “sample” in this table refers to aggregated data for that entire experimental condition (i.e., n = 3–6 biological replicates). (XLS) [file pone.0096987.s002.xls]

## Sheet: gene_exp_202_significant
gene_id	locus	sample_1	sample_2	status	value_1	value_2	log2fold_change	test_stat	p_value	q_value	significant
Gm6300	chr3:14363209-14377566	FVB CONTROL	OVE26 DIABETIC + LOS	OK	4.39974	0.0401136	-6.77718	12.3551	0	0	yes
Srd5a2	chr17:74367045-74397256	FVB CONTROL	OVE26 DIABETIC + LOS	OK	8.20214	0.351002	-4.54645	5.41087	6.27e-08	6.29e-06	yes
Anxa13	chr15:58173018-58220829	FVB CONTROL	OVE26 DIABETIC + LOS	OK	8.1188	0.441134	-4.20198	6.89778	5.28e-12	1.23e-09	yes
Slc22a7	chr17:46569133-46575426	FVB CONTROL	OVE26 DIABETIC + LOS	OK	283.538	17.9114	-3.98459	12.4811	0	0	yes
Lipo1	chr19:33629770-33664801	FVB CONTROL	OVE26 DIABETIC + LOS	OK	1.51042	0.0960455	-3.97509	4.73687	2.17e-06	0.000149628	yes
Hspa1a	chr17:35106303-35109101	FVB CONTROL	OVE26 DIABETIC + LOS	OK	1.04863	0.0686582	-3.93293	4.01156	6.03e-05	0.00259131	yes
Ctxn3	chr18:57628139-57637788	FVB CONTROL	OVE26 DIABETIC + LOS	OK	10.2813	0.767843	-3.74307	8.53863	0	0	yes
Mtmr7	chr8:41597136-41720146	FVB CONTROL	OVE26 DIABETIC + LOS	OK	2.21973	0.175444	-3.6613	4.50257	6.71e-06	0.000398184	yes
Gm15348	chr8:12706943-12719127	FVB CONTROL	OVE26 DIABETIC + LOS	OK	1.12563	0.10582	-3.41105	4.82344	1.41e-06	0.000101827	yes
Cyp2b10	chr7:26682682-26711643	FVB CONTROL	OVE26 DIABETIC + LOS	OK	2.63827	0.255116	-3.37037	4.8886	1.02e-06	7.51e-05	yes
Tc2n	chr12:102886811-102956712	FVB CONTROL	OVE26 DIABETIC + LOS	OK	1.03418	0.103137	-3.32585	3.3905	0.000697662	0.0187187	yes
Hspa1b	chr17:35093373-35096183	FVB CONTROL	OVE26 DIABETIC + LOS	OK	1.46686	0.156039	-3.23275	4.74734	2.06e-06	0.000143495	yes
Cldn9	chr17:23819550-23820993	FVB CONTROL	OVE26 DIABETIC + LOS	OK	1.35343	0.145241	-3.2201	3.22387	0.00126472	0.0300041	yes
Acsm3	chr7:126904436-126937572	FVB CONTROL	OVE26 DIABETIC + LOS	OK	418.729	45.7829	-3.19314	7.64849	2.04e-14	7.12e-12	yes
Angptl7	chr4:147822690-147931794	FVB CONTROL	OVE26 DIABETIC + LOS	OK	42.2607	4.71094	-3.16523	7.23705	4.59e-13	1.32e-10	yes
Slco1a1	chr6:141855801-141895483	FVB CONTROL	OVE26 DIABETIC + LOS	OK	208.213	23.8437	-3.12638	8.46745	0	0	yes
Apoa1	chr9:46036712-46038549	FVB CONTROL	OVE26 DIABETIC + LOS	OK	2.49247	0.286969	-3.11861	3.32128	0.000896054	0.0225934	yes
Tbx10	chr19:3992751-3999512	FVB CONTROL	OVE26 DIABETIC + LOS	OK	8.782	1.08427	-3.01783	5.16614	2.39e-07	2.09e-05	yes
C1qtnf3	chr15:10882086-10909917	FVB CONTROL	OVE26 DIABETIC + LOS	OK	196.676	25.2113	-2.96368	9.64332	0	0	yes
Esr2	chr12:77221405-77278246	FVB CONTROL	OVE26 DIABETIC + LOS	OK	1.55353	0.209043	-2.89368	4.84111	1.29e-06	9.41e-05	yes
Cyp2j13	chr4:95709350-95744231	FVB CONTROL	OVE26 DIABETIC + LOS	OK	101.537	14.2234	-2.83566	9.29044	0	0	yes
Il34	chr8:113265728-113329803	FVB CONTROL	OVE26 DIABETIC + LOS	OK	23.1769	3.36419	-2.78436	9.22405	0	0	yes
Gm6614	chr6:141920716-141957266	FVB CONTROL	OVE26 DIABETIC + LOS	OK	3.9118	0.583007	-2.74625	6.05345	1.42e-09	2.14e-07	yes
Hrg	chr16:22951144-22961732	FVB CONTROL	OVE26 DIABETIC + LOS	OK	2.29768	0.376597	-2.60908	4.37792	1.2e-05	0.000653738	yes
Slc22a28	chr19:8136698-8206472	FVB CONTROL	OVE26 DIABETIC + LOS	OK	32.2133	5.32306	-2.59733	10.5853	0	0	yes
Slc22a30	chr19:8410112-8479595	FVB CONTROL	OVE26 DIABETIC + LOS	OK	195.67	35.3807	-2.46739	8.69028	0	0	yes
Gm2016	chr12:89112519-89116307	FVB CONTROL	OVE26 DIABETIC + LOS	OK	1.31614	0.238933	-2.46164	3.3226	0.000891839	0.0225258	yes
Cidea	chr18:67480862-67527448	FVB CONTROL	OVE26 DIABETIC + LOS	OK	5.33301	0.971185	-2.45713	4.64797	3.35e-06	0.000219232	yes
Bcl6	chr16:23965137-23988698	FVB CONTROL	OVE26 DIABETIC + LOS	OK	2.80621	0.524057	-2.42083	5.9871	2.14e-09	3.08e-07	yes
Gm5662	chr12:89509079-89512941	FVB CONTROL	OVE26 DIABETIC + LOS	OK	3.04619	0.569599	-2.41899	4.98916	6.06e-07	4.76e-05	yes
Car9	chr4:43519897-43526597	FVB CONTROL	OVE26 DIABETIC + LOS	OK	2.56556	0.509884	-2.33103	4.67248	2.98e-06	0.000196812	yes
Lpl	chr8:71404453-71430831	FVB CONTROL	OVE26 DIABETIC + LOS	OK	180.653	36.2411	-2.31752	6.72008	1.82e-11	3.86e-09	yes
Odc1	chr12:17551678-17558308	FVB CONTROL	OVE26 DIABETIC + LOS	OK	14.7217	3.04823	-2.2719	8.65989	0	0	yes
Rtp3	chr9:110887446-110892217	FVB CONTROL	OVE26 DIABETIC + LOS	OK	2.45667	0.510892	-2.26562	5.05223	4.37e-07	3.53e-05	yes
Nlrc4	chr17:74825634-74858448	FVB CONTROL	OVE26 DIABETIC + LOS	OK	0.962352	0.202388	-2.24944	4.07093	4.68e-05	0.00210423	yes
Ceacam2	chr7:26164545-26351436	FVB CONTROL	OVE26 DIABETIC + LOS	OK	8.15058	1.71903	-2.2453	5.63907	1.71e-08	1.94e-06	yes
Rhox6	chrX:35180231-35183034	FVB CONTROL	OVE26 DIABETIC + LOS	OK	2.82886	0.610397	-2.2124	3.05829	0.00222602	0.0464531	yes
Mdk	chr2:91762345-91772439	FVB CONTROL	OVE26 DIABETIC + LOS	OK	16.9201	3.66595	-2.20648	5.82336	5.77e-09	7.32e-07	yes
Slc9a8	chr2:167247220-167302498	FVB CONTROL	OVE26 DIABETIC + LOS	OK	22.6979	4.95875	-2.19451	9.13771	0	0	yes
Slc6a15	chr10:102830476-102882011	FVB CONTROL	OVE26 DIABETIC + LOS	OK	7.69226	1.71704	-2.16349	8.22107	2.22e-16	1.02e-13	yes
Frzb	chr2:80252126-80287553	FVB CONTROL	OVE26 DIABETIC + LOS	OK	7.8324	1.7493	-2.16268	7.849	4.22e-15	1.67e-12	yes
Hsd17b11	chr5:104418783-104450815	FVB CONTROL	OVE26 DIABETIC + LOS	OK	36.8064	8.26983	-2.15403	9.3198	0	0	yes
BC021614	chr19:4057486-4059294	FVB CONTROL	OVE26 DIABETIC + LOS	OK	26.789	6.15009	-2.12296	6.77563	1.24e-11	2.73e-09	yes
4930502E18Rik	chrX:51028007-51041399	FVB CONTROL	OVE26 DIABETIC + LOS	OK	3.64201	0.840819	-2.11487	4.05065	5.11e-05	0.00225033	yes
Gm853	chr4:129886352-129899539	FVB CONTROL	OVE26 DIABETIC + LOS	OK	14.8819	3.49615	-2.08972	7.94045	2e-15	8.36e-13	yes
Gusb	chr5:130464890-130478698	FVB CONTROL	OVE26 DIABETIC + LOS	OK	16.2193	3.81654	-2.08737	8.25898	2.22e-16	1.02e-13	yes
Kif20b	chr19:34996847-35050221	FVB CONTROL	OVE26 DIABETIC + LOS	OK	2.98822	0.707988	-2.07749	6.95264	3.59e-12	8.83e-10	yes
Slco1a6	chr6:142034288-142134670	FVB CONTROL	OVE26 DIABETIC + LOS	OK	618.349	147.778	-2.06499	4.60295	4.17e-06	0.000260229	yes
Cckar	chr5:54089723-54098943	FVB CONTROL	OVE26 DIABETIC + LOS	OK	14.1382	3.41454	-2.04984	8.39522	0	0	yes
Slc7a13	chr4:19745873-19769360	FVB CONTROL	OVE26 DIABETIC + LOS	OK	878.44	212.571	-2.047	4.32922	1.5e-05	0.000791393	yes
Sec14l3	chr11:3964855-3978993	FVB CONTROL	OVE26 DIABETIC + LOS	OK	3.18469	0.770685	-2.04694	6.45002	1.12e-10	2.06e-08	yes
Ces2b	chr8:107355543-107362552	FVB CONTROL	OVE26 DIABETIC + LOS	OK	5.00107	1.21239	-2.04438	5.64643	1.64e-08	1.88e-06	yes
Ces1f	chr8:95780134-95803635	FVB CONTROL	OVE26 DIABETIC + LOS	OK	584.773	145.908	-2.00282	5.22316	1.76e-07	1.59e-05	yes
Als2cr4	chr1:59157436-59176940	FVB CONTROL	OVE26 DIABETIC + LOS	OK	48.8908	12.2428	-1.99762	7.75991	8.44e-15	3.21e-12	yes
Ace	chr11:105829258-105851278	FVB CONTROL	OVE26 DIABETIC + LOS	OK	5.90391	1.49648	-1.9801	5.14165	2.72e-07	2.35e-05	yes
Inmt	chr6:55120620-55124984	FVB CONTROL	OVE26 DIABETIC + LOS	OK	900.502	234.583	-1.94063	5.42865	5.68e-08	5.76e-06	yes
Cyp24a1	chr2:170308464-170344570	FVB CONTROL	OVE26 DIABETIC + LOS	OK	12.7237	3.33193	-1.93309	6.19687	5.76e-10	9.07e-08	yes
Irf5	chr6:29476732-29487319	FVB CONTROL	OVE26 DIABETIC + LOS	OK	2.55246	0.675297	-1.91829	4.31738	1.58e-05	0.000827551	yes
Etv1	chr12:39506844-39594802	FVB CONTROL	OVE26 DIABETIC + LOS	OK	3.87809	1.03252	-1.90918	5.11441	3.15e-07	2.67e-05	yes
Slco1a5	chr6:142182749-142271470	FVB CONTROL	OVE26 DIABETIC + LOS	OK	50.4506	13.5429	-1.89733	8.18564	2.22e-16	1.02e-13	yes
Cyp4a12a	chr4:114971650-115005420	FVB CONTROL	OVE26 DIABETIC + LOS	OK	230.093	61.9138	-1.89389	6.21774	5.04e-10	8.03e-08	yes
Itih2	chr2:10016217-10052310	FVB CONTROL	OVE26 DIABETIC + LOS	OK	3.54258	0.957975	-1.88674	5.77931	7.5e-09	9.23e-07	yes
Mpv17l	chr16:13940787-13949450	FVB CONTROL	OVE26 DIABETIC + LOS	OK	108.968	29.5517	-1.8826	6.96017	3.4e-12	8.44e-10	yes
Ldhd	chr8:114150170-114154222	FVB CONTROL	OVE26 DIABETIC + LOS	OK	206.413	56.9295	-1.85828	6.34967	2.16e-10	3.64e-08	yes
Dcst1	chr3:89154156-89169161	FVB CONTROL	OVE26 DIABETIC + LOS	OK	1.36347	0.376679	-1.85588	3.35224	0.000801601	0.0207108	yes
Myo5a	chr9:74919012-75071494	FVB CONTROL	OVE26 DIABETIC + LOS	OK	3.13146	0.879526	-1.83204	7.36683	1.75e-13	5.34e-11	yes
Amacr	chr15:10911510-10926379	FVB CONTROL	OVE26 DIABETIC + LOS	OK	151.87	43.1499	-1.81541	6.21082	5.27e-10	8.35e-08	yes
Cpe	chr8:67071348-67171837	FVB CONTROL	OVE26 DIABETIC + LOS	OK	15.642	4.4509	-1.81325	7.3483	2.01e-13	6.06e-11	yes
Gm13498	chr2:50765203-50767366	FVB CONTROL	OVE26 DIABETIC + LOS	OK	5.7956	1.67091	-1.79433	5.75568	8.63e-09	1.04e-06	yes
Erc2	chr14:28435627-29291723	FVB CONTROL	OVE26 DIABETIC + LOS	OK	2.78438	0.804803	-1.79065	6.34938	2.16e-10	3.64e-08	yes
Ifrd2	chr9:107490048-107495369	FVB CONTROL	OVE26 DIABETIC + LOS	OK	27.5366	8.04255	-1.77563	7.76712	7.99e-15	3.08e-12	yes
Tmem45b	chr9:31233780-31271823	FVB CONTROL	OVE26 DIABETIC + LOS	OK	69.0797	20.207	-1.77341	7.482	7.33e-14	2.44e-11	yes
Dnajb1	chr8:86132073-86135802	FVB CONTROL	OVE26 DIABETIC + LOS	OK	16.8201	4.96203	-1.76118	7.38342	1.54e-13	4.86e-11	yes
Cndp2	chr18:84836860-84855025	FVB CONTROL	OVE26 DIABETIC + LOS	OK	567.623	167.808	-1.75813	4.26616	1.99e-05	0.00101331	yes
Tmem169	chr1:72330946-72349569	FVB CONTROL	OVE26 DIABETIC + LOS	OK	1.94059	0.581467	-1.73873	4.13715	3.52e-05	0.00164583	yes
Fmo5	chr3:97432726-97459210	FVB CONTROL	OVE26 DIABETIC + LOS	OK	75.6632	22.9565	-1.72069	5.3765	7.59e-08	7.47e-06	yes
Car4	chr11:84771255-84779556	FVB CONTROL	OVE26 DIABETIC + LOS	OK	347.146	105.727	-1.71519	5.98383	2.18e-09	3.12e-07	yes
Znrf1	chr8:114060539-114149930	FVB CONTROL	OVE26 DIABETIC + LOS	OK	14.9441	4.57321	-1.7083	7.15465	8.39e-13	2.34e-10	yes
Pi4ka	chr16:17280443-17430919	FVB CONTROL	OVE26 DIABETIC + LOS	OK	14.9595	4.60998	-1.69823	6.44855	1.13e-10	2.07e-08	yes
Bcat1	chr6:144942354-145024677	FVB CONTROL	OVE26 DIABETIC + LOS	OK	18.4833	5.75805	-1.68257	6.37459	1.83e-10	3.16e-08	yes
Sdf2l1	chr16:17130230-17132476	FVB CONTROL	OVE26 DIABETIC + LOS	OK	6.99949	2.18773	-1.67781	4.45869	8.25e-06	0.000473732	yes
Pion	chr5:20692084-20797519	FVB CONTROL	OVE26 DIABETIC + LOS	OK	5.34149	1.67365	-1.67425	6.2348	4.52e-10	7.28e-08	yes
Col6a6	chr9:105591746-105730415	FVB CONTROL	OVE26 DIABETIC + LOS	OK	1.15427	0.368515	-1.64718	4.73488	2.19e-06	0.000150752	yes
Rnf24	chr2:131088235-131178628	FVB CONTROL	OVE26 DIABETIC + LOS	OK	7.44393	2.38021	-1.64497	6.32816	2.48e-10	4.11e-08	yes
Cyp4a12b	chr4:115084228-115111639	FVB CONTROL	OVE26 DIABETIC + LOS	OK	145.307	46.838	-1.63335	6.02643	1.68e-09	2.49e-07	yes
Idi1	chr13:8884851-8891642	FVB CONTROL	OVE26 DIABETIC + LOS	OK	3.35926	1.0866	-1.62833	4.89481	9.84e-07	7.32e-05	yes
Adh1	chr3:137940608-137953655	FVB CONTROL	OVE26 DIABETIC + LOS	OK	1796.96	582.85	-1.62436	3.15697	0.0015942	0.0360963	yes
Agps	chr2:75670233-75769407	FVB CONTROL	OVE26 DIABETIC + LOS	OK	7.82768	2.57347	-1.60487	7.08674	1.37e-12	3.69e-10	yes
Akr1c14	chr13:4058836-4089668	FVB CONTROL	OVE26 DIABETIC + LOS	OK	182.236	60	-1.60278	5.3821	7.36e-08	7.29e-06	yes
Slc17a3	chr13:23931302-23952583	FVB CONTROL	OVE26 DIABETIC + LOS	OK	218.455	72.176	-1.59774	3.99373	6.5e-05	0.00276583	yes
Atp11a	chr8:12757015-12868728	FVB CONTROL	OVE26 DIABETIC + LOS	OK	40.6078	13.4977	-1.58904	5.86068	4.61e-09	6.08e-07	yes
Ubiad1	chr4:147808605-147818860	FVB CONTROL	OVE26 DIABETIC + LOS	OK	15.9422	5.305	-1.58742	6.80186	1.03e-11	2.31e-09	yes
Rlf	chr4:120817977-120861139	FVB CONTROL	OVE26 DIABETIC + LOS	OK	1.65852	0.551959	-1.58726	5.07731	3.83e-07	3.17e-05	yes
Hsd11b1	chr1:195047834-195090239	FVB CONTROL	OVE26 DIABETIC + LOS	OK	102.39	34.237	-1.58045	5.80629	6.39e-09	7.96e-07	yes
Pzp	chr6:128388774-128476738	FVB CONTROL	OVE26 DIABETIC + LOS	OK	34.7068	11.6206	-1.57853	6.59407	4.28e-11	8.45e-09	yes
Hsp90ab1	chr17:45704726-45710210	FVB CONTROL	OVE26 DIABETIC + LOS	OK	775.827	260.511	-1.57439	3.42558	0.000613489	0.0169732	yes
Hsph1	chr5:150419419-150438890	FVB CONTROL	OVE26 DIABETIC + LOS	OK	21.6892	7.29173	-1.57264	7.05329	1.75e-12	4.53e-10	yes
Vill	chr9:118961895-118980643	FVB CONTROL	OVE26 DIABETIC + LOS	OK	15.9229	5.37776	-1.56602	6.2499	4.11e-10	6.69e-08	yes
Fam132a	chr4:155336426-155340738	FVB CONTROL	OVE26 DIABETIC + LOS	OK	7.34751	2.49408	-1.55874	4.63684	3.54e-06	0.000228817	yes
Afmid	chr11:117676832-117701222	FVB CONTROL	OVE26 DIABETIC + LOS	OK	70.4566	24.0448	-1.55101	6.51303	7.37e-11	1.4e-08	yes
Cd55	chr1:132335606-132359317	FVB CONTROL	OVE26 DIABETIC + LOS	OK	4.61456	1.57646	-1.5495	5.03068	4.89e-07	3.9e-05	yes
B4galt5	chr2:167123944-167174678	FVB CONTROL	OVE26 DIABETIC + LOS	OK	5.92254	2.05211	-1.5291	6.02824	1.66e-09	2.48e-07	yes
Tlcd2	chr11:75281580-75284146	FVB CONTROL	OVE26 DIABETIC + LOS	OK	5.8861	2.05094	-1.52103	3.92438	8.7e-05	0.00352377	yes
Ly6e	chr15:74785480-74790335	FVB CONTROL	OVE26 DIABETIC + LOS	OK	152.503	53.5375	-1.51021	5.32763	9.95e-08	9.59e-06	yes
Tmco3	chr8:13255962-13322924	FVB CONTROL	OVE26 DIABETIC + LOS	OK	27.883	9.80916	-1.50718	5.92819	3.06e-09	4.27e-07	yes
Serpinf2	chr11:75245237-75253003	FVB CONTROL	OVE26 DIABETIC + LOS	OK	326.563	115.448	-1.50012	4.44971	8.6e-06	0.000488429	yes
Mep1b	chr18:21230844-21258700	FVB CONTROL	OVE26 DIABETIC + LOS	OK	59.5445	21.1196	-1.49538	6.36895	1.9e-10	3.26e-08	yes
Tgm1	chr14:56318845-56332329	FVB CONTROL	OVE26 DIABETIC + LOS	OK	2.94376	1.05566	-1.47951	3.23832	0.00120235	0.0287807	yes
Csf1r	chr18:61265225-61290793	FVB CONTROL	OVE26 DIABETIC + LOS	OK	3.72609	1.33997	-1.47547	5.23195	1.68e-07	1.53e-05	yes
Clip4	chr17:72119030-72207691	FVB CONTROL	OVE26 DIABETIC + LOS	OK	2.64271	0.951222	-1.47416	4.16589	3.1e-05	0.00148719	yes
Cyp7b1	chr3:17971949-18143338	FVB CONTROL	OVE26 DIABETIC + LOS	OK	53.5877	19.546	-1.45503	6.33248	2.41e-10	4.02e-08	yes
Vwa2	chr19:56948905-56986568	FVB CONTROL	OVE26 DIABETIC + LOS	OK	1.05439	0.386752	-1.44692	3.24383	0.00117934	0.0283226	yes
Osta	chr16:32475663-32487965	FVB CONTROL	OVE26 DIABETIC + LOS	OK	151.83	55.7304	-1.44592	5.63566	1.74e-08	1.97e-06	yes
Dnaja1	chr4:40669500-40704918	FVB CONTROL	OVE26 DIABETIC + LOS	OK	61.9894	22.7782	-1.44437	4.01724	5.89e-05	0.00254086	yes
Ppic	chr18:53565994-53577661	FVB CONTROL	OVE26 DIABETIC + LOS	OK	77.0789	28.6441	-1.4281	6.47589	9.43e-11	1.76e-08	yes
Me1	chr9:86474969-86589947	FVB CONTROL	OVE26 DIABETIC + LOS	OK	33.9946	12.8176	-1.40718	5.98622	2.15e-09	3.08e-07	yes
Degs2	chr12:109792929-109940516	FVB CONTROL	OVE26 DIABETIC + LOS	OK	169.203	63.8534	-1.40592	5.60194	2.12e-08	2.37e-06	yes
Zpld1	chr16:55225287-55283350	FVB CONTROL	OVE26 DIABETIC + LOS	OK	4.04772	1.53019	-1.4034	4.4888	7.16e-06	0.000418879	yes
Gas2	chr7:59134514-59249828	FVB CONTROL	OVE26 DIABETIC + LOS	OK	262.908	99.6362	-1.39981	4.38831	1.14e-05	0.000626764	yes
Hspa4l	chr3:40549534-40594287	FVB CONTROL	OVE26 DIABETIC + LOS	OK	4.69445	1.77935	-1.39961	5.22545	1.74e-07	1.58e-05	yes
Gm12824	chr4:114079328-114287703	FVB CONTROL	OVE26 DIABETIC + LOS	OK	3.63878	1.38314	-1.39551	5.65566	1.55e-08	1.79e-06	yes
Hsp90aa1	chr12:111929245-111934605	FVB CONTROL	OVE26 DIABETIC + LOS	OK	35.9375	13.8123	-1.37954	6.16585	7.01e-10	1.1e-07	yes
C4a	chr17:34946036-34960399	FVB CONTROL	OVE26 DIABETIC + LOS	OK	1.55417	0.60025	-1.37251	4.11038	3.95e-05	0.00180549	yes
Serpinh1	chr7:106493884-106501749	FVB CONTROL	OVE26 DIABETIC + LOS	OK	8.61788	3.3691	-1.35497	4.58728	4.49e-06	0.000276412	yes
9030619P08Rik	chr15:75258035-75262259	FVB CONTROL	OVE26 DIABETIC + LOS	OK	5.85063	2.29016	-1.35315	3.06015	0.00221227	0.0463289	yes
Rbp1	chr9:98323379-98346969	FVB CONTROL	OVE26 DIABETIC + LOS	OK	3.75193	1.48148	-1.34059	4.1978	2.7e-05	0.00131609	yes
Fcamr	chr1:132697478-132711317	FVB CONTROL	OVE26 DIABETIC + LOS	OK	6.96604	2.77902	-1.32576	4.50436	6.66e-06	0.000395654	yes
Ly6a	chr15:74825306-74828318	FVB CONTROL	OVE26 DIABETIC + LOS	OK	1128.91	450.59	-1.32504	3.6927	0.000221881	0.00755919	yes
Slc1a4	chr11:20202182-20232716	FVB CONTROL	OVE26 DIABETIC + LOS	OK	1.39359	0.557078	-1.32285	3.43212	0.000598881	0.0166826	yes
Agphd1	chr9:54765096-54797731	FVB CONTROL	OVE26 DIABETIC + LOS	OK	44.1526	17.7446	-1.31512	5.33044	9.8e-08	9.5e-06	yes
Cyp2j9	chr4:96235119-96258176	FVB CONTROL	OVE26 DIABETIC + LOS	OK	4.20049	1.68888	-1.31449	3.8928	9.91e-05	0.00390756	yes
Cmtm6	chr9:114640320-114658461	FVB CONTROL	OVE26 DIABETIC + LOS	OK	25.0768	10.0828	-1.31446	5.7971	6.75e-09	8.38e-07	yes
Apoh	chr11:108256610-108275710	FVB CONTROL	OVE26 DIABETIC + LOS	OK	9.72822	3.97845	-1.28997	4.18286	2.88e-05	0.00139175	yes
Defb29	chr2:152364449-152365777	FVB CONTROL	OVE26 DIABETIC + LOS	OK	149.447	61.5996	-1.27864	5.50132	3.77e-08	4.05e-06	yes
Nr1d1	chr11:98629248-98636556	FVB CONTROL	OVE26 DIABETIC + LOS	OK	7.76727	3.20356	-1.27773	4.86464	1.15e-06	8.44e-05	yes
Bdh1	chr16:31422382-31458987	FVB CONTROL	OVE26 DIABETIC + LOS	OK	25.0837	10.3726	-1.27397	5.13605	2.81e-07	2.42e-05	yes
Ahsa2	chr11:23206894-23397946	FVB CONTROL	OVE26 DIABETIC + LOS	OK	7.00755	2.90771	-1.26903	3.87688	0.000105803	0.00411129	yes
Cd36	chr5:17287507-17394777	FVB CONTROL	OVE26 DIABETIC + LOS	OK	276.815	114.979	-1.26755	3.25376	0.00113889	0.0274411	yes
0610012H03Rik	chr2:105064498-105220017	FVB CONTROL	OVE26 DIABETIC + LOS	OK	333.335	138.717	-1.26483	4.28382	1.84e-05	0.000943206	yes
Nipal2	chr15:34502553-34608461	FVB CONTROL	OVE26 DIABETIC + LOS	OK	4.61236	1.92582	-1.26003	4.80488	1.55e-06	0.000110383	yes
Mcm10	chr2:4911769-4933837	FVB CONTROL	OVE26 DIABETIC + LOS	OK	2.34541	0.985827	-1.25043	3.77558	0.000159635	0.00577424	yes
Hsf2bp	chr17:32081713-32171453	FVB CONTROL	OVE26 DIABETIC + LOS	OK	2.81587	1.19284	-1.23918	3.70721	0.000209556	0.00727462	yes
Tmigd1	chr11:76718046-76730088	FVB CONTROL	OVE26 DIABETIC + LOS	OK	412.212	174.829	-1.23744	4.14822	3.35e-05	0.00158343	yes
Lypla1	chr1:4797973-4836816	FVB CONTROL	OVE26 DIABETIC + LOS	OK	365.373	154.967	-1.23741	3.47575	0.000509418	0.0146402	yes
Slitrk6	chr14:111147799-111154371	FVB CONTROL	OVE26 DIABETIC + LOS	OK	1.45522	0.626116	-1.21674	3.3448	0.000823416	0.0211254	yes
Calml4	chr9:62686593-62723724	FVB CONTROL	OVE26 DIABETIC + LOS	OK	929.278	401.775	-1.20972	3.69349	0.000221196	0.00755118	yes
Arsg	chr11:109301391-109434643	FVB CONTROL	OVE26 DIABETIC + LOS	OK	16.3527	7.09195	-1.20528	3.21451	0.00130669	0.0307015	yes
Lbr	chr1:183745445-183772532	FVB CONTROL	OVE26 DIABETIC + LOS	OK	14.6277	6.38213	-1.19659	5.35756	8.44e-08	8.24e-06	yes
Creld2	chr15:88650075-88657111	FVB CONTROL	OVE26 DIABETIC + LOS	OK	31.8278	13.9118	-1.19398	5.19314	2.07e-07	1.85e-05	yes
Slc22a22	chr15:57075325-57309180	FVB CONTROL	OVE26 DIABETIC + LOS	OK	67.9069	29.8274	-1.18692	4.9761	6.49e-07	5.04e-05	yes
Gcgr	chr11:120392040-120400298	FVB CONTROL	OVE26 DIABETIC + LOS	OK	4.30353	1.89297	-1.18487	3.57238	0.000353752	0.0111447	yes
Irf6	chr1:194979305-194998229	FVB CONTROL	OVE26 DIABETIC + LOS	OK	5.43148	2.39304	-1.1825	4.83254	1.35e-06	9.75e-05	yes
Reep5	chr18:34504539-34533069	FVB CONTROL	OVE26 DIABETIC + LOS	OK	33.2388	14.6558	-1.18139	5.29052	1.22e-07	1.16e-05	yes
Slc39a11	chr11:113106168-113427129	FVB CONTROL	OVE26 DIABETIC + LOS	OK	7.14878	3.1536	-1.1807	3.70367	0.000212499	0.00733336	yes
Hmgcr	chr13:97418918-97440891	FVB CONTROL	OVE26 DIABETIC + LOS	OK	6.43051	2.84267	-1.17769	4.98002	6.36e-07	4.97e-05	yes
Gpm6a	chr8:56040080-56146231	FVB CONTROL	OVE26 DIABETIC + LOS	OK	73.7515	32.65	-1.17559	4.6127	3.97e-06	0.000250579	yes
Parp8	chr13:117643630-117814323	FVB CONTROL	OVE26 DIABETIC + LOS	OK	2.58454	1.14704	-1.17198	3.53932	0.000401153	0.0121991	yes
Lrp12	chr15:39702148-39775303	FVB CONTROL	OVE26 DIABETIC + LOS	OK	1.74588	0.77491	-1.17185	3.39479	0.000686823	0.0184956	yes
Pecr	chr1:72305746-72330888	FVB CONTROL	OVE26 DIABETIC + LOS	OK	669.429	297.446	-1.1703	3.56458	0.000364441	0.0113593	yes
Aadat	chr8:62984920-63024474	FVB CONTROL	OVE26 DIABETIC + LOS	OK	210.274	93.6651	-1.16669	4.14426	3.41e-05	0.00160586	yes
Rgl1	chr1:154364659-154472241	FVB CONTROL	OVE26 DIABETIC + LOS	OK	14.4494	6.46635	-1.15999	5.1761	2.27e-07	2e-05	yes
Cbs	chr17:31749588-31774086	FVB CONTROL	OVE26 DIABETIC + LOS	OK	68.7537	30.7764	-1.15961	4.42754	9.53e-06	0.000530912	yes
Dusp6	chr10:98725864-98730123	FVB CONTROL	OVE26 DIABETIC + LOS	OK	18.2213	8.19873	-1.15215	5.15699	2.51e-07	2.18e-05	yes
Arhgap15	chr2:43604343-44243143	FVB CONTROL	OVE26 DIABETIC + LOS	OK	3.10521	1.39745	-1.1519	3.44671	0.000567462	0.0159865	yes
Slc33a1	chr3:63746257-63768655	FVB CONTROL	OVE26 DIABETIC + LOS	OK	15.6371	7.03782	-1.15177	5.11922	3.07e-07	2.61e-05	yes
Far1	chr7:120657375-120713972	FVB CONTROL	OVE26 DIABETIC + LOS	OK	58.6427	26.4668	-1.14777	4.32737	1.51e-05	0.000796636	yes
Zfp101	chr17:33517123-33531582	FVB CONTROL	OVE26 DIABETIC + LOS	OK	3.91723	1.77291	-1.14371	3.80762	0.000140309	0.00520368	yes
Aspdh	chr7:51720804-51723121	FVB CONTROL	OVE26 DIABETIC + LOS	OK	174.199	78.8667	-1.14325	4.89693	9.73e-07	7.26e-05	yes
Ahsa1	chr12:88607677-88614902	FVB CONTROL	OVE26 DIABETIC + LOS	OK	50.4766	22.8854	-1.14119	5.22257	1.76e-07	1.59e-05	yes
Proc	chr18:32282779-32299224	FVB CONTROL	OVE26 DIABETIC + LOS	OK	222.023	100.777	-1.13955	3.84148	0.000122294	0.00464945	yes
Mvd	chr8:124957495-124967322	FVB CONTROL	OVE26 DIABETIC + LOS	OK	8.52751	3.87205	-1.13903	4.12546	3.7e-05	0.00171527	yes
Trim7	chr11:48639639-48663697	FVB CONTROL	OVE26 DIABETIC + LOS	OK	7.77028	3.53218	-1.13741	3.68768	0.000226308	0.0076743	yes
Papss1	chr3:131227731-131306635	FVB CONTROL	OVE26 DIABETIC + LOS	OK	68.3261	31.1192	-1.13463	4.59159	4.4e-06	0.000272479	yes
Itgb6	chr2:60436348-60560660	FVB CONTROL	OVE26 DIABETIC + LOS	OK	12.3792	5.687	-1.12218	4.70687	2.52e-06	0.000169948	yes
Ces2c	chr8:107370967-107378382	FVB CONTROL	OVE26 DIABETIC + LOS	OK	58.7677	27.035	-1.1202	4.96484	6.88e-07	5.32e-05	yes
Med14	chrX:12252496-12339099	FVB CONTROL	OVE26 DIABETIC + LOS	OK	2.7387	1.26023	-1.1198	3.8309	0.000127675	0.00482679	yes
Ggct	chr6:54935088-54942861	FVB CONTROL	OVE26 DIABETIC + LOS	OK	10.2956	4.74849	-1.11648	3.96527	7.33e-05	0.00307295	yes
Bco2	chr9:50341191-50363243	FVB CONTROL	OVE26 DIABETIC + LOS	OK	3.91725	1.81545	-1.10951	3.36138	0.00077554	0.0201812	yes
Entpd4	chr14:69955207-69984799	FVB CONTROL	OVE26 DIABETIC + LOS	OK	7.15615	3.32286	-1.10676	4.50788	6.55e-06	0.000389924	yes
Vdr	chr15:97684857-97738727	FVB CONTROL	OVE26 DIABETIC + LOS	OK	24.6379	11.5244	-1.09619	4.87739	1.08e-06	7.93e-05	yes
Ncoa5	chr2:164825856-164860279	FVB CONTROL	OVE26 DIABETIC + LOS	OK	3.2346	1.51377	-1.09544	3.57302	0.000352891	0.0111296	yes
Slc47a1	chr11:61156901-61191577	FVB CONTROL	OVE26 DIABETIC + LOS	OK	170.052	79.7173	-1.09301	3.80935	0.000139334	0.00517851	yes
Stip1	chr19:7095185-7114516	FVB CONTROL	OVE26 DIABETIC + LOS	OK	59.6683	28.0305	-1.08996	4.81435	1.48e-06	0.000106049	yes
Evc	chr5:37690409-37728120	FVB CONTROL	OVE26 DIABETIC + LOS	OK	4.92062	2.31875	-1.08549	4.43801	9.08e-06	0.000511575	yes
Pdk3	chrX:91009954-91077434	FVB CONTROL	OVE26 DIABETIC + LOS	OK	14.4329	6.80918	-1.08381	4.64329	3.43e-06	0.000223265	yes
Gcnt1	chr19:17400630-17447334	FVB CONTROL	OVE26 DIABETIC + LOS	OK	115.861	54.6815	-1.08327	3.37373	0.000741579	0.0195567	yes
Gm15421	chr5:21992306-22056149	FVB CONTROL	OVE26 DIABETIC + LOS	OK	35.4195	16.7237	-1.08265	3.69723	0.000217966	0.00746921	yes
Tmtc4	chr14:123318196-123382483	FVB CONTROL	OVE26 DIABETIC + LOS	OK	5.08007	2.40213	-1.08053	4.19505	2.73e-05	0.00132999	yes
Slc15a2	chr16:36750249-36785048	FVB CONTROL	OVE26 DIABETIC + LOS	OK	64.7315	30.6486	-1.07864	4.15958	3.19e-05	0.00152139	yes
Herc4	chr10:62706544-62780629	FVB CONTROL	OVE26 DIABETIC + LOS	OK	7.26985	3.44421	-1.07775	3.80353	0.000142648	0.00526377	yes
Ces2d-ps	chr8:107391323-107397982	FVB CONTROL	OVE26 DIABETIC + LOS	OK	10.6692	5.06001	-1.07625	4.31822	1.57e-05	0.000825892	yes
Snx31	chr15:36433816-36485327	FVB CONTROL	OVE26 DIABETIC + LOS	OK	11.8611	5.63999	-1.07247	4.62247	3.79e-06	0.000241528	yes
Cyb561	chr11:105795017-105805461	FVB CONTROL	OVE26 DIABETIC + LOS	OK	11.1303	5.3112	-1.06738	4.56562	4.98e-06	0.000302725	yes
Gatsl3	chr11:4118253-4122412	FVB CONTROL	OVE26 DIABETIC + LOS	OK	7.2189	3.44568	-1.06699	3.57033	0.000356537	0.0112084	yes
Tpk1	chr6:43295005-43616174	FVB CONTROL	OVE26 DIABETIC + LOS	OK	48.8626	23.374	-1.06382	4.68619	2.78e-06	0.000184918	yes
Gabrb3	chr7:64845903-65084171	FVB CONTROL	OVE26 DIABETIC + LOS	OK	3.77815	1.82688	-1.0483	3.39238	0.000692874	0.0186169	yes
Zbtb20	chr16:43247396-43619236	FVB CONTROL	OVE26 DIABETIC + LOS	OK	13.7934	6.68412	-1.04517	3.48002	0.00050137	0.0144868	yes
Rab38	chr7:95578782-95640082	FVB CONTROL	OVE26 DIABETIC + LOS	OK	8.35842	4.06396	-1.04034	3.66801	0.000244448	0.00817589	yes
Vps8	chr16:21423190-21644753	FVB CONTROL	OVE26 DIABETIC + LOS	OK	5.3212	2.59589	-1.03552	4.35833	1.31e-05	0.000704569	yes
Ces1g	chr8:95826267-95861108	FVB CONTROL	OVE26 DIABETIC + LOS	OK	3.14622	1.53552	-1.0349	3.03019	0.00244396	0.04983	yes
P4ha1	chr10:58786043-58836052	FVB CONTROL	OVE26 DIABETIC + LOS	OK	9.13001	4.462	-1.03293	4.61546	3.92e-06	0.000248742	yes
Aacs	chr5:125956242-125997773	FVB CONTROL	OVE26 DIABETIC + LOS	OK	115.323	56.512	-1.02905	3.68307	0.000230441	0.00779643	yes
Sh3bp2	chr5:34868432-34906288	FVB CONTROL	OVE26 DIABETIC + LOS	OK	5.36327	2.62979	-1.02817	3.54603	0.000391083	0.0120234	yes
Tmem30a	chr9:79616747-79641237	FVB CONTROL	OVE26 DIABETIC + LOS	OK	17.0609	8.38158	-1.0254	4.63568	3.56e-06	0.000229591	yes
B3galt5	chr16:96457407-96541465	FVB CONTROL	OVE26 DIABETIC + LOS	OK	6.33543	3.11998	-1.02191	4.43719	9.11e-06	0.00051254	yes
Acot12	chr13:91600701-91925753	FVB CONTROL	OVE26 DIABETIC + LOS	OK	77.1898	38.0165	-1.02179	3.80121	0.00014399	0.00530202	yes
Sucnr1	chr3:59885790-59891488	FVB CONTROL	OVE26 DIABETIC + LOS	OK	21.8134	10.8138	-1.01235	4.44013	8.99e-06	0.000507535	yes
Chordc1	chr9:18096710-18118444	FVB CONTROL	OVE26 DIABETIC + LOS	OK	50.0064	24.8233	-1.01042	4.51237	6.41e-06	0.000382546	yes
Depdc1b	chr13:109106530-109179751	FVB CONTROL	OVE26 DIABETIC + LOS	OK	5.20384	2.58508	-1.00936	3.60946	0.000306837	0.00987914	yes
Met	chr6:17413956-17523980	FVB CONTROL	OVE26 DIABETIC + LOS	OK	2.39516	1.1926	-1.00601	3.84313	0.000121473	0.00462813	yes
Galns	chr8:125102136-125135387	FVB CONTROL	OVE26 DIABETIC + LOS	OK	38.6387	19.3125	-1.00052	4.19077	2.78e-05	0.00134633	yes
Acmsd	chr1:129625989-129664141	FVB CONTROL	OVE26 DIABETIC + LOS	OK	35.0061	17.6428	-0.988527	4.23068	2.33e-05	0.00115697	yes
Cacybp	chr1:162132497-162143023	FVB CONTROL	OVE26 DIABETIC + LOS	OK	34.8753	17.5915	-0.987329	4.52805	5.95e-06	0.00035668	yes
Grtp1	chr8:13176868-13200624	FVB CONTROL	OVE26 DIABETIC + LOS	OK	29.8761	15.2246	-0.972588	4.32149	1.55e-05	0.000816674	yes
Slco3a1	chr7:81420303-81699666	FVB CONTROL	OVE26 DIABETIC + LOS	OK	12.9951	6.6288	-0.971149	3.45573	0.000548809	0.0155079	yes
Qprt	chr7:134251283-134265543	FVB CONTROL	OVE26 DIABETIC + LOS	OK	12.2134	6.24522	-0.967636	3.52235	0.000427739	0.0127491	yes
Fbxo9	chr9:77929305-77956860	FVB CONTROL	OVE26 DIABETIC + LOS	OK	8.03544	4.11287	-0.966232	3.50025	0.000464819	0.0136736	yes
Macrod2	chr2:140221165-142215786	FVB CONTROL	OVE26 DIABETIC + LOS	OK	20.783	10.6606	-0.963115	4.13724	3.52e-05	0.00164583	yes
Sema3c	chr5:17080633-17236085	FVB CONTROL	OVE26 DIABETIC + LOS	OK	2.80438	1.43931	-0.962301	3.56073	0.00036982	0.0114781	yes
Cyp51	chr5:4080673-4104697	FVB CONTROL	OVE26 DIABETIC + LOS	OK	65.1514	33.4665	-0.961079	3.67943	0.000233759	0.00788135	yes
Sel1l	chr12:93044482-93087597	FVB CONTROL	OVE26 DIABETIC + LOS	OK	8.27134	4.25518	-0.9589	3.88017	0.000104384	0.00406695	yes
Gramd1b	chr9:40105491-40263349	FVB CONTROL	OVE26 DIABETIC + LOS	OK	6.29786	3.24667	-0.9559	3.73933	0.000184514	0.00656077	yes
Rora	chr9:68501608-69226835	FVB CONTROL	OVE26 DIABETIC + LOS	OK	7.11209	3.66656	-0.955847	3.09947	0.0019387	0.0416742	yes
Pla2g6	chr15:79116657-79158801	FVB CONTROL	OVE26 DIABETIC + LOS	OK	10.8679	5.60928	-0.954181	3.04116	0.00235669	0.0485233	yes
Scd1	chr19:44468939-44482199	FVB CONTROL	OVE26 DIABETIC + LOS	OK	11.6172	6.02139	-0.948095	4.03626	5.43e-05	0.00237849	yes
Il13ra1	chrX:33652133-33711256	FVB CONTROL	OVE26 DIABETIC + LOS	OK	9.81932	5.0974	-0.945862	4.22266	2.41e-05	0.00119112	yes
Gcnt2	chr13:40955500-41056261	FVB CONTROL	OVE26 DIABETIC + LOS	OK	13.3356	6.92306	-0.945804	3.87528	0.000106503	0.00413303	yes
Pdia4	chr6:47746139-47763511	FVB CONTROL	OVE26 DIABETIC + LOS	OK	123.058	63.9796	-0.943651	3.5691	0.000358211	0.0112206	yes
Nudt19	chr7:36332203-36340947	FVB CONTROL	OVE26 DIABETIC + LOS	OK	46.6132	24.2391	-0.943401	4.23775	2.26e-05	0.00113077	yes
Aldh3a2	chr11:61058256-61080629	FVB CONTROL	OVE26 DIABETIC + LOS	OK	63.8467	33.2065	-0.943147	3.91087	9.2e-05	0.00368602	yes
Susd2	chr10:75099363-75106753	FVB CONTROL	OVE26 DIABETIC + LOS	OK	29.7567	15.4867	-0.942187	4.10378	4.06e-05	0.00185208	yes
Znrf2	chr6:54766909-54840218	FVB CONTROL	OVE26 DIABETIC + LOS	OK	3.60512	1.87699	-0.941629	3.07375	0.00211388	0.0447073	yes
Rpl22l1	chr3:28704432-28706337	FVB CONTROL	OVE26 DIABETIC + LOS	OK	35.2286	18.5163	-0.927953	3.20999	0.00132738	0.031063	yes
Ivd	chr2:118687735-118707093	FVB CONTROL	OVE26 DIABETIC + LOS	OK	213.774	112.533	-0.925744	3.27559	0.00105441	0.0258304	yes
Cdk2ap2	chr19:4097350-4099017	FVB CONTROL	OVE26 DIABETIC + LOS	OK	25.3676	13.387	-0.922153	3.70891	0.00020815	0.00724296	yes
Osbpl9	chr4:108673409-108874877	FVB CONTROL	OVE26 DIABETIC + LOS	OK	106.272	56.1154	-0.921292	3.04388	0.00233549	0.0481545	yes
Cml2	chr6:85815415-85819131	FVB CONTROL	OVE26 DIABETIC + LOS	OK	20.2205	10.6815	-0.920705	4.19802	2.69e-05	0.00131609	yes
Ctbs	chr3:146113456-146162717	FVB CONTROL	OVE26 DIABETIC + LOS	OK	13.3459	7.0533	-0.920027	4.05225	5.07e-05	0.0022417	yes
C8g	chr2:25354175-25356026	FVB CONTROL	OVE26 DIABETIC + LOS	OK	22.006	11.661	-0.916208	3.73814	0.000185389	0.0065839	yes
Usp20	chr2:30837798-30878175	FVB CONTROL	OVE26 DIABETIC + LOS	OK	9.84692	5.22224	-0.915004	4.12561	3.7e-05	0.00171527	yes
Grb7	chr11:98308147-98316687	FVB CONTROL	OVE26 DIABETIC + LOS	OK	27.6751	14.7078	-0.91201	4.20494	2.61e-05	0.00128165	yes
Psen1	chr12:85029512-85076149	FVB CONTROL	OVE26 DIABETIC + LOS	OK	35.5919	18.9203	-0.911612	4.01884	5.85e-05	0.00253106	yes
Bsdc1	chr4:129138922-129165676	FVB CONTROL	OVE26 DIABETIC + LOS	OK	16.6317	8.84712	-0.910658	4.12431	3.72e-05	0.00171841	yes
Pdia6	chr12:17273400-17331536	FVB CONTROL	OVE26 DIABETIC + LOS	OK	200.848	107.1	-0.907145	3.0579	0.00222897	0.0464816	yes
Slc41a2	chr10:82693883-82800562	FVB CONTROL	OVE26 DIABETIC + LOS	OK	3.14504	1.67818	-0.906183	3.35431	0.000795632	0.0205748	yes
Slc46a3	chr5:148690016-148706378	FVB CONTROL	OVE26 DIABETIC + LOS	OK	8.75357	4.68105	-0.903039	3.67189	0.000240761	0.00807101	yes
C8a	chr4:104488284-104549003	FVB CONTROL	OVE26 DIABETIC + LOS	OK	4.10243	2.19421	-0.902776	3.41968	0.00062694	0.0172801	yes
Ccdc6	chr10:69559868-69655948	FVB CONTROL	OVE26 DIABETIC + LOS	OK	32.6803	17.4832	-0.902449	3.74194	0.000182603	0.00650917	yes
Herpud1	chr8:96910399-96919258	FVB CONTROL	OVE26 DIABETIC + LOS	OK	180.727	96.93	-0.898795	3.33321	0.000858501	0.0218914	yes
Parp3	chr9:106372683-106378982	FVB CONTROL	OVE26 DIABETIC + LOS	OK	8.8134	4.73325	-0.896866	3.73038	0.000191188	0.00673272	yes
Banp	chr8:124474432-124553158	FVB CONTROL	OVE26 DIABETIC + LOS	OK	4.72407	2.5463	-0.891626	3.68525	0.000228474	0.0077388	yes
Galntl4	chr7:118615174-118923491	FVB CONTROL	OVE26 DIABETIC + LOS	OK	5.98553	3.23008	-0.889911	3.3658	0.000763218	0.0199835	yes
Galnt1	chr18:24363844-24445317	FVB CONTROL	OVE26 DIABETIC + LOS	OK	7.12145	3.8511	-0.886901	3.4023	0.000668224	0.0180549	yes
Gjb2	chr14:57717438-57723539	FVB CONTROL	OVE26 DIABETIC + LOS	OK	20.1706	10.9304	-0.883901	4.04408	5.25e-05	0.00230745	yes
Gm7092	chr7:26399639-26400911	FVB CONTROL	OVE26 DIABETIC + LOS	OK	58.6946	31.9394	-0.877891	3.96894	7.22e-05	0.00303036	yes
Dnajc22	chr15:98929914-98935138	FVB CONTROL	OVE26 DIABETIC + LOS	OK	60.2828	32.9136	-0.87306	3.93577	8.29e-05	0.0033888	yes
Timd2	chr11:46482461-46520606	FVB CONTROL	OVE26 DIABETIC + LOS	OK	15.4817	8.45691	-0.87236	3.25557	0.00113165	0.0272892	yes
Nudt8	chr19:4000579-4002102	FVB CONTROL	OVE26 DIABETIC + LOS	OK	24.8785	13.6005	-0.871235	3.36482	0.000765941	0.020019	yes
Slc16a2	chrX:100892752-101017327	FVB CONTROL	OVE26 DIABETIC + LOS	OK	19.7722	10.8104	-0.87105	3.96184	7.44e-05	0.0031086	yes
Manf	chr9:106789745-106794269	FVB CONTROL	OVE26 DIABETIC + LOS	OK	52.9549	29.0027	-0.868578	3.72706	0.000193724	0.00681384	yes
Abhd3	chr18:10644408-10706694	FVB CONTROL	OVE26 DIABETIC + LOS	OK	78.3778	42.9444	-0.867975	3.79264	0.000149054	0.00542625	yes
Plau	chr14:21655883-21662610	FVB CONTROL	OVE26 DIABETIC + LOS	OK	25.6459	14.0558	-0.867566	3.95013	7.81e-05	0.00323241	yes
Tbcd	chr11:121313262-121534465	FVB CONTROL	OVE26 DIABETIC + LOS	OK	5.42918	2.97723	-0.866762	3.38057	0.000723349	0.0192728	yes
2810474O19Rik	chr6:149257935-149284185	FVB CONTROL	OVE26 DIABETIC + LOS	OK	10.3983	5.70881	-0.865088	3.55029	0.000384802	0.0118677	yes
Rnf145	chr11:44332465-44379022	FVB CONTROL	OVE26 DIABETIC + LOS	OK	7.40012	4.06361	-0.864788	3.64127	0.000271297	0.00886446	yes
Mkrn1	chr6:39347819-39370368	FVB CONTROL	OVE26 DIABETIC + LOS	OK	5.93905	3.26513	-0.863092	3.38847	0.000702835	0.0188402	yes
Cndp1	chr18:84779900-84819487	FVB CONTROL	OVE26 DIABETIC + LOS	OK	29.7149	16.4008	-0.857425	3.89754	9.72e-05	0.00385605	yes
Fhl1	chrX:53984963-54046523	FVB CONTROL	OVE26 DIABETIC + LOS	OK	125.892	69.6477	-0.854045	3.21758	0.00129277	0.0304967	yes
Cars	chr7:150743609-150785947	FVB CONTROL	OVE26 DIABETIC + LOS	OK	5.38278	2.97919	-0.853428	3.21207	0.0013178	0.0308883	yes
Mgat1	chr11:49057692-49076526	FVB CONTROL	OVE26 DIABETIC + LOS	OK	27.3873	15.2127	-0.848225	3.46353	0.000533134	0.0151801	yes
Farsb	chr1:78421410-78485421	FVB CONTROL	OVE26 DIABETIC + LOS	OK	43.838	24.3654	-0.847345	3.85584	0.000115332	0.00443454	yes
Trib2	chr12:15798532-15823591	FVB CONTROL	OVE26 DIABETIC + LOS	OK	4.94693	2.75025	-0.846972	3.42706	0.00061016	0.016913	yes
Arhgef16	chr4:153652578-153674004	FVB CONTROL	OVE26 DIABETIC + LOS	OK	7.62968	4.25985	-0.84082	3.4325	0.000598052	0.0166826	yes
Erbb3	chr10:128006423-128026557	FVB CONTROL	OVE26 DIABETIC + LOS	OK	4.14665	2.3174	-0.839438	3.25252	0.00114388	0.0275387	yes
Erp44	chr4:48206202-48292461	FVB CONTROL	OVE26 DIABETIC + LOS	OK	21.9537	12.2765	-0.838562	3.86252	0.000112225	0.00432072	yes
Mlec	chr5:115592989-115608185	FVB CONTROL	OVE26 DIABETIC + LOS	OK	34.6361	19.3784	-0.837825	3.40906	0.000651868	0.0177831	yes
Xbp1	chr11:5420969-5425875	FVB CONTROL	OVE26 DIABETIC + LOS	OK	17.3226	9.69814	-0.836876	3.67377	0.000238995	0.00802798	yes
Mfap3l	chr8:63111656-63155528	FVB CONTROL	OVE26 DIABETIC + LOS	OK	4.62613	2.5901	-0.836797	3.31388	0.000920104	0.0230806	yes
Kcnk5	chr14:20959279-21001004	FVB CONTROL	OVE26 DIABETIC + LOS	OK	26.2217	14.6925	-0.83568	3.57911	0.000344765	0.0109628	yes
Tmem229a	chr6:24901140-24906125	FVB CONTROL	OVE26 DIABETIC + LOS	OK	11.4232	6.40201	-0.835368	3.84991	0.00011816	0.00451956	yes
4931406C07Rik	chr9:15087780-15162232	FVB CONTROL	OVE26 DIABETIC + LOS	OK	59.1973	33.2361	-0.83278	3.41385	0.000640509	0.0175753	yes
Ankrd29	chr18:12410865-12464229	FVB CONTROL	OVE26 DIABETIC + LOS	OK	6.38914	3.58929	-0.831923	3.43587	0.000590644	0.0165127	yes
Chac2	chr11:30854397-31002704	FVB CONTROL	OVE26 DIABETIC + LOS	OK	42.686	24.0509	-0.827668	3.52866	0.000417672	0.0126029	yes
Nt5c3	chr6:56832394-56873926	FVB CONTROL	OVE26 DIABETIC + LOS	OK	18.8204	10.6135	-0.826392	3.61624	0.000298912	0.0096532	yes
0610011F06Rik	chr17:26012444-26014108	FVB CONTROL	OVE26 DIABETIC + LOS	OK	395.647	223.721	-0.822512	3.20442	0.00135335	0.0314696	yes
Nhp2	chr11:51433274-51449398	FVB CONTROL	OVE26 DIABETIC + LOS	OK	94.9282	53.8978	-0.816611	3.44783	0.000565105	0.0159509	yes
Fkbp4	chr6:128380124-128388649	FVB CONTROL	OVE26 DIABETIC + LOS	OK	46.6223	26.4812	-0.81605	3.70123	0.000214553	0.00739553	yes
Slc44a4	chr17:35051410-35067381	FVB CONTROL	OVE26 DIABETIC + LOS	OK	58.1323	33.0774	-0.813493	3.56157	0.000368644	0.0114538	yes
Cgref1	chr5:31235515-31247853	FVB CONTROL	OVE26 DIABETIC + LOS	OK	231.752	132.073	-0.811244	3.12931	0.00175216	0.0387446	yes
Gls	chr1:52220293-52290076	FVB CONTROL	OVE26 DIABETIC + LOS	OK	19.6751	11.2417	-0.807512	3.03269	0.00242385	0.0495232	yes
Asah1	chr8:42425996-42460051	FVB CONTROL	OVE26 DIABETIC + LOS	OK	77.6824	44.4075	-0.806784	3.4311	0.000601134	0.0167261	yes
Ndrg2	chr14:52524945-52533163	FVB CONTROL	OVE26 DIABETIC + LOS	OK	56.9768	32.5919	-0.805862	3.48844	0.000485856	0.0141502	yes
E030010A14Rik	chr19:24748497-24936332	FVB CONTROL	OVE26 DIABETIC + LOS	OK	93.366	53.5716	-0.80143	3.06744	0.00215902	0.0454434	yes
Edem1	chr6:108778634-108809350	FVB CONTROL	OVE26 DIABETIC + LOS	OK	17.4911	10.0592	-0.798112	3.56784	0.000359943	0.011243	yes
Htra1	chr7:138079716-138129172	FVB CONTROL	OVE26 DIABETIC + LOS	OK	8.47974	4.87687	-0.798064	3.14513	0.00166011	0.0371579	yes
Lztr1	chr16:17509063-17526423	FVB CONTROL	OVE26 DIABETIC + LOS	OK	22.317	12.892	-0.791673	3.63426	0.000278775	0.00907536	yes
Cyp2j11	chr4:95961198-96015371	FVB CONTROL	OVE26 DIABETIC + LOS	OK	107.503	62.2915	-0.787274	3.26526	0.00109364	0.0265472	yes
Ttc36	chr9:44607482-44611034	FVB CONTROL	OVE26 DIABETIC + LOS	OK	150.186	87.0782	-0.78637	3.54522	0.000392287	0.0120352	yes
Ppt2	chr17:34753606-34764042	FVB CONTROL	OVE26 DIABETIC + LOS	OK	23.7169	13.7677	-0.784629	3.51785	0.000435056	0.0129277	yes
Selm	chr11:3414704-3417354	FVB CONTROL	OVE26 DIABETIC + LOS	OK	23.5193	13.6689	-0.782948	3.10217	0.00192105	0.0414107	yes
Tmem144	chr3:79617074-79646584	FVB CONTROL	OVE26 DIABETIC + LOS	OK	11.9916	6.97876	-0.780987	3.39224	0.000693235	0.0186169	yes
D10Wsu102e	chr10:82822965-82831580	FVB CONTROL	OVE26 DIABETIC + LOS	OK	5.86616	3.41729	-0.779564	3.22419	0.0012633	0.0299947	yes
Rpn1	chr6:88034466-88055298	FVB CONTROL	OVE26 DIABETIC + LOS	OK	20.7421	12.1273	-0.7743	3.53845	0.000402491	0.0122203	yes
St8sia1	chr6:142770060-142912972	FVB CONTROL	OVE26 DIABETIC + LOS	OK	5.01232	2.9335	-0.772855	3.50138	0.000462848	0.0136428	yes
Add1	chr5:34916362-34974954	FVB CONTROL	OVE26 DIABETIC + LOS	OK	8.63297	5.05769	-0.77138	3.28547	0.00101813	0.0251096	yes
Fras1	chr5:96802973-97213747	FVB CONTROL	OVE26 DIABETIC + LOS	OK	1.60489	0.941181	-0.769931	3.33546	0.000851582	0.0217528	yes
Cyb5r3	chr15:82983931-83002638	FVB CONTROL	OVE26 DIABETIC + LOS	OK	58.0469	34.2414	-0.761477	3.34856	0.000812334	0.0208777	yes
Trpv4	chr5:115072162-115108430	FVB CONTROL	OVE26 DIABETIC + LOS	OK	21.8694	12.9078	-0.760678	3.44645	0.000568003	0.0159865	yes
Nt5e	chr9:88222446-88266927	FVB CONTROL	OVE26 DIABETIC + LOS	OK	31.1899	18.4153	-0.760177	3.28722	0.00101181	0.025017	yes
Snhg11	chr2:158201373-158211881	FVB CONTROL	OVE26 DIABETIC + LOS	OK	14.1534	8.35944	-0.759673	3.4588	0.000542579	0.0153743	yes
Slc39a10	chr1:46864388-46910354	FVB CONTROL	OVE26 DIABETIC + LOS	OK	3.48751	2.0603	-0.759344	3.03608	0.00239677	0.0491224	yes
Cycs	chr6:50512561-50516473	FVB CONTROL	OVE26 DIABETIC + LOS	OK	22.3226	13.1899	-0.759072	3.486	0.000490309	0.0142374	yes
Csrp2	chr10:110357231-110376570	FVB CONTROL	OVE26 DIABETIC + LOS	OK	179.841	106.536	-0.755382	3.29808	0.000973468	0.0242325	yes
Erp29	chr5:121894761-121902483	FVB CONTROL	OVE26 DIABETIC + LOS	OK	72.4086	43.0545	-0.749998	3.42962	0.000604418	0.0167856	yes
Sec23b	chr2:144382012-144416479	FVB CONTROL	OVE26 DIABETIC + LOS	OK	51.7944	30.8067	-0.749551	3.16428	0.0015547	0.0353657	yes
Ces1e	chr8:95725116-95753518	FVB CONTROL	OVE26 DIABETIC + LOS	OK	20.7896	12.3869	-0.747051	3.40323	0.000665948	0.0180174	yes
Slc22a19	chr19:7747565-7785800	FVB CONTROL	OVE26 DIABETIC + LOS	OK	57.848	34.4731	-0.746798	3.35121	0.000804597	0.0207517	yes
Calb1	chr4:15808410-15833856	FVB CONTROL	OVE26 DIABETIC + LOS	OK	41.841	25.0459	-0.740341	3.25867	0.00111937	0.0270375	yes
Trps1	chr15:50486304-50721587	FVB CONTROL	OVE26 DIABETIC + LOS	OK	4.42848	2.65107	-0.740238	3.4049	0.000661894	0.0179867	yes
Lpar6	chr14:73595308-73725598	FVB CONTROL	OVE26 DIABETIC + LOS	OK	17.3539	10.3946	-0.739432	3.24085	0.00119175	0.0285737	yes
Treh	chr9:44481320-44494387	FVB CONTROL	OVE26 DIABETIC + LOS	OK	51.5302	30.9461	-0.735662	3.32133	0.000895902	0.0225934	yes
Dnajb11	chr16:22857917-22879707	FVB CONTROL	OVE26 DIABETIC + LOS	OK	13.1107	7.88391	-0.733762	3.12848	0.0017571	0.0388246	yes
St13	chr15:81195473-81230124	FVB CONTROL	OVE26 DIABETIC + LOS	OK	79.4906	47.9041	-0.730634	3.23555	0.0012141	0.0290382	yes
Tmc6	chr11:117627298-117641997	FVB CONTROL	OVE26 DIABETIC + LOS	OK	8.9599	5.4015	-0.730122	3.12129	0.0018006	0.0394583	yes
Slc22a2	chr17:12777054-12821354	FVB CONTROL	OVE26 DIABETIC + LOS	OK	67.604	40.8359	-0.727273	3.15756	0.00159096	0.0360508	yes
Arsb	chr13:94541633-94712971	FVB CONTROL	OVE26 DIABETIC + LOS	OK	9.42723	5.70908	-0.723577	3.30295	0.000956723	0.0238969	yes
Akr1c18	chr13:4131872-4149877	FVB CONTROL	OVE26 DIABETIC + LOS	OK	132.968	80.9428	-0.716103	3.09808	0.00194781	0.0418394	yes
Cux1	chr5:136724004-137043301	FVB CONTROL	OVE26 DIABETIC + LOS	OK	13.6264	8.29882	-0.715428	3.15506	0.00160462	0.0362482	yes
Zfp810	chr9:22081191-22112082	FVB CONTROL	OVE26 DIABETIC + LOS	OK	10.2219	6.23312	-0.713635	3.17246	0.00151156	0.0346222	yes
Slc5a8	chr10:88348736-88392260	FVB CONTROL	OVE26 DIABETIC + LOS	OK	22.7129	13.9032	-0.708095	3.13923	0.00169394	0.0377708	yes
Cyp2a4	chr7:27092210-27100107	FVB CONTROL	OVE26 DIABETIC + LOS	OK	63.8158	39.0887	-0.707163	3.18294	0.00145788	0.0335542	yes
Rabggta	chr14:56334713-56341013	FVB CONTROL	OVE26 DIABETIC + LOS	OK	31.8437	19.5401	-0.704569	3.22526	0.00125859	0.0299313	yes
Ergic1	chr17:26698456-26793878	FVB CONTROL	OVE26 DIABETIC + LOS	OK	25.2196	15.6006	-0.692941	3.21556	0.0013019	0.0306237	yes
Coasy	chr11:100943938-100947933	FVB CONTROL	OVE26 DIABETIC + LOS	OK	42.0443	26.0146	-0.692588	3.15204	0.00162135	0.0365697	yes
Klhl24	chr16:20097626-20127817	FVB CONTROL	OVE26 DIABETIC + LOS	OK	6.10385	3.79366	-0.686127	3.14665	0.00165152	0.0370488	yes
Derl1	chr15:57701056-57723973	FVB CONTROL	OVE26 DIABETIC + LOS	OK	12.7619	7.93578	-0.685403	3.1267	0.0017678	0.0389233	yes
Amdhd2	chr17:24292799-24300700	FVB CONTROL	OVE26 DIABETIC + LOS	OK	28.8443	17.9738	-0.682397	3.05427	0.00225606	0.0468797	yes
Apom	chr17:35265941-35268697	FVB CONTROL	OVE26 DIABETIC + LOS	OK	141.74	88.6641	-0.67682	3.10445	0.00190635	0.0412208	yes
Srpk1	chr17:28726536-28759399	FVB CONTROL	OVE26 DIABETIC + LOS	OK	13.9169	8.71597	-0.675109	3.0341	0.00241254	0.0493609	yes
Sgms2	chr3:131021903-131047841	FVB CONTROL	OVE26 DIABETIC + LOS	OK	15.4958	9.74051	-0.66981	3.05209	0.00227251	0.0471546	yes
Ncor1	chr11:62130191-62270834	FVB CONTROL	OVE26 DIABETIC + LOS	OK	6.51513	4.1178	-0.66192	3.05466	0.00225313	0.0468519	yes
Echdc2	chr4:107838070-107851913	FVB CONTROL	OVE26 DIABETIC + LOS	OK	35.7316	22.6367	-0.658535	3.03138	0.00243442	0.04967	yes
Tm4sf1	chr3:57090985-57105841	FVB CONTROL	OVE26 DIABETIC + LOS	OK	14.1996	22.5689	0.668487	-3.04402	0.00233439	0.0481545	yes
Iyd	chr10:6791663-6806262	FVB CONTROL	OVE26 DIABETIC + LOS	OK	50.9561	81.4833	0.677249	-3.11606	0.00183287	0.0400457	yes
Gstp1	chr19:4035410-4037912	FVB CONTROL	OVE26 DIABETIC + LOS	OK	105.747	169.534	0.680948	-3.12363	0.00178637	0.0392051	yes
Klf10	chr15:38224167-38230462	FVB CONTROL	OVE26 DIABETIC + LOS	OK	10.8201	17.4273	0.68764	-3.15013	0.00163197	0.0367525	yes
Dap	chr15:31154139-31204093	FVB CONTROL	OVE26 DIABETIC + LOS	OK	14.0082	22.6757	0.69487	-3.0467	0.00231372	0.0478065	yes
Mrpl33	chr5:31916323-31925017	FVB CONTROL	OVE26 DIABETIC + LOS	OK	93.3776	151.2	0.695309	-3.20535	0.001349	0.0314258	yes
Atox1	chr11:55260144-55274640	FVB CONTROL	OVE26 DIABETIC + LOS	OK	444.544	720.506	0.696685	-3.06113	0.00220502	0.0462785	yes
Rps27l	chr9:66793924-66797316	FVB CONTROL	OVE26 DIABETIC + LOS	OK	396.749	645.423	0.702019	-3.10654	0.00189293	0.0409968	yes
Wbp5	chrX:132779618-132781678	FVB CONTROL	OVE26 DIABETIC + LOS	OK	31.4199	51.9883	0.72651	-3.33549	0.000851496	0.0217528	yes
Glud1	chr14:35123912-35158219	FVB CONTROL	OVE26 DIABETIC + LOS	OK	20.3378	33.6902	0.728164	-3.34918	0.0008105	0.0208488	yes
Slc22a23	chr13:34271026-34437051	FVB CONTROL	OVE26 DIABETIC + LOS	OK	2.6755	4.4407	0.73098	-3.13574	0.00171424	0.0381363	yes
Slc6a8	chrX:70918471-70927839	FVB CONTROL	OVE26 DIABETIC + LOS	OK	9.46968	15.7441	0.73342	-3.48108	0.000499388	0.0144581	yes
Aqp4	chr18:15547902-15562193	FVB CONTROL	OVE26 DIABETIC + LOS	OK	8.40641	14.1209	0.74827	-3.47272	0.000515204	0.0147344	yes
Mfsd4	chr1:133923197-133964639	FVB CONTROL	OVE26 DIABETIC + LOS	OK	9.45433	15.8893	0.749011	-3.12415	0.00178319	0.0391868	yes
Pim3	chr15:88692623-88696156	FVB CONTROL	OVE26 DIABETIC + LOS	OK	6.44178	10.8711	0.754961	-3.11575	0.00183479	0.0400577	yes
Wfdc2	chr2:164388215-164394006	FVB CONTROL	OVE26 DIABETIC + LOS	OK	108.361	183.057	0.756453	-3.5085	0.000450636	0.0133231	yes
Tob1	chr11:94072767-94076806	FVB CONTROL	OVE26 DIABETIC + LOS	OK	9.05891	15.3625	0.762002	-3.35125	0.000804485	0.0207517	yes
Msl3	chrX:165092049-165111834	FVB CONTROL	OVE26 DIABETIC + LOS	OK	10.5812	18.1289	0.776788	-3.52379	0.000425428	0.0127241	yes
Gm5506	chr4:149611305-149622982	FVB CONTROL	OVE26 DIABETIC + LOS	OK	92.4973	158.587	0.777793	-3.26221	0.00110549	0.0267904	yes
Pmaip1	chr18:66618257-66625212	FVB CONTROL	OVE26 DIABETIC + LOS	OK	5.27373	9.05992	0.780675	-3.16984	0.00152525	0.0348039	yes
Btg2	chr1:135971441-135975732	FVB CONTROL	OVE26 DIABETIC + LOS	OK	3.62713	6.27403	0.790563	-3.07081	0.00213482	0.045031	yes
Sostdc1	chr12:37040755-37045039	FVB CONTROL	OVE26 DIABETIC + LOS	OK	80.3487	139.531	0.796243	-3.43207	0.000599	0.0166826	yes
Hyal1	chr9:107479282-107482464	FVB CONTROL	OVE26 DIABETIC + LOS	OK	10.7931	18.7503	0.796798	-3.52245	0.00042758	0.0127491	yes
Cnnm4	chr1:36528441-36565621	FVB CONTROL	OVE26 DIABETIC + LOS	OK	5.30622	9.24674	0.801259	-3.49148	0.000480345	0.0140036	yes
Tmem43	chr6:91423744-91438452	FVB CONTROL	OVE26 DIABETIC + LOS	OK	5.07263	8.84642	0.802361	-3.32352	0.00088889	0.0224707	yes
Aldoc	chr11:78137699-78140262	FVB CONTROL	OVE26 DIABETIC + LOS	OK	7.82133	13.6412	0.802486	-3.21611	0.00129941	0.030604	yes
Creg1	chr1:167693910-167705435	FVB CONTROL	OVE26 DIABETIC + LOS	OK	7.1934	12.5754	0.805858	-3.36014	0.000779029	0.0202527	yes
Pnpla7	chr2:24831552-24909592	FVB CONTROL	OVE26 DIABETIC + LOS	OK	3.00133	5.2554	0.8082	-3.31666	0.000911018	0.0228919	yes
Tacstd2	chr6:67484052-67485816	FVB CONTROL	OVE26 DIABETIC + LOS	OK	13.2968	23.4029	0.815608	-3.65349	0.000258703	0.00856469	yes
Cbr1	chr16:93608081-93610594	FVB CONTROL	OVE26 DIABETIC + LOS	OK	11.9598	21.1847	0.82483	-3.20967	0.00132888	0.0310733	yes
Pdk2	chr11:94887571-94902685	FVB CONTROL	OVE26 DIABETIC + LOS	OK	65.6798	117.08	0.833977	-3.38049	0.000723575	0.0192728	yes
Folh1	chr7:93867485-93924374	FVB CONTROL	OVE26 DIABETIC + LOS	OK	13.8892	24.9085	0.842675	-3.62578	0.000288094	0.00933723	yes
Pdxk	chr10:77899491-77927693	FVB CONTROL	OVE26 DIABETIC + LOS	OK	21.1336	38.9167	0.880853	-3.73754	0.000185826	0.00658481	yes
Cyp2d26	chr15:82620536-82624675	FVB CONTROL	OVE26 DIABETIC + LOS	OK	33.7132	63.6636	0.917156	-3.94115	8.11e-05	0.0033229	yes
Sepw1	chr7:16502556-16507720	FVB CONTROL	OVE26 DIABETIC + LOS	OK	48.901	92.6571	0.922038	-4.23315	2.3e-05	0.00114825	yes
Acnat1	chr4:49456403-49463981	FVB CONTROL	OVE26 DIABETIC + LOS	OK	15.8676	30.0923	0.923304	-3.74819	0.000178114	0.00637186	yes
Fam107b	chr2:3630729-3699406	FVB CONTROL	OVE26 DIABETIC + LOS	OK	19.6301	37.2706	0.924968	-4.15868	3.2e-05	0.00152497	yes
Prodh2	chr7:31278676-31298421	FVB CONTROL	OVE26 DIABETIC + LOS	OK	23.5874	44.79	0.92516	-4.27935	1.87e-05	0.000960085	yes
Tln2	chr9:67064891-67407510	FVB CONTROL	OVE26 DIABETIC + LOS	OK	3.51417	6.68533	0.927813	-4.3034	1.68e-05	0.000869117	yes
Ccnd1	chr7:152115835-152125830	FVB CONTROL	OVE26 DIABETIC + LOS	OK	14.5459	27.7288	0.93077	-4.20312	2.63e-05	0.00128984	yes
Lgals3bp	chr11:118254065-118263245	FVB CONTROL	OVE26 DIABETIC + LOS	OK	6.83825	13.105	0.938415	-3.88627	0.000101795	0.0039873	yes
Nuak2	chr1:134212701-134230065	FVB CONTROL	OVE26 DIABETIC + LOS	OK	6.32693	12.2044	0.947823	-4.12268	3.74e-05	0.0017279	yes
Acsl1	chr8:47556395-47621404	FVB CONTROL	OVE26 DIABETIC + LOS	OK	26.7308	51.5874	0.948516	-3.90864	9.28e-05	0.00371003	yes
S100a6	chr3:90416815-90418336	FVB CONTROL	OVE26 DIABETIC + LOS	OK	13.2823	25.8101	0.958434	-3.32569	0.000881993	0.0223543	yes
Ccng1	chr11:40562053-40568788	FVB CONTROL	OVE26 DIABETIC + LOS	OK	9.02703	17.5426	0.958537	-4.4577	8.28e-06	0.000474694	yes
Mpzl2	chr9:44850426-44862126	FVB CONTROL	OVE26 DIABETIC + LOS	OK	2.58217	5.03843	0.964393	-3.45885	0.00054248	0.0153743	yes
Cyp27a1	chr1:74760147-74784464	FVB CONTROL	OVE26 DIABETIC + LOS	OK	4.38975	8.56805	0.964827	-3.38004	0.000724745	0.0192864	yes
Slc3a2	chr19:8781371-8797859	FVB CONTROL	OVE26 DIABETIC + LOS	OK	15.9993	31.2858	0.967498	-4.36632	1.26e-05	0.000685582	yes
Crip1	chr12:114390222-114392090	FVB CONTROL	OVE26 DIABETIC + LOS	OK	41.0623	80.4391	0.970082	-3.82651	0.000129975	0.00490109	yes
Anxa1	chr19:20447923-20465161	FVB CONTROL	OVE26 DIABETIC + LOS	OK	5.72375	11.2409	0.973723	-3.35808	0.000784851	0.0203451	yes
Fbxo21	chr5:118426778-118460200	FVB CONTROL	OVE26 DIABETIC + LOS	OK	1.61647	3.18189	0.977039	-3.21667	0.00129687	0.0305689	yes
Lyz2	chr10:116714596-116719328	FVB CONTROL	OVE26 DIABETIC + LOS	OK	6.84433	13.498	0.979766	-3.22987	0.00123846	0.0295852	yes
Slc2a5	chr4:149493452-149518277	FVB CONTROL	OVE26 DIABETIC + LOS	OK	22.6412	44.7951	0.984393	-4.44417	8.82e-06	0.000499051	yes
Acot2	chr12:85328810-85334825	FVB CONTROL	OVE26 DIABETIC + LOS	OK	10.424	20.7634	0.994128	-3.98148	6.85e-05	0.00287896	yes
1600029D21Rik	chr9:50296903-50313744	FVB CONTROL	OVE26 DIABETIC + LOS	OK	25.4123	51.9404	1.03133	-4.75103	2.02e-06	0.000141518	yes
Abca1	chr4:53043660-53172767	FVB CONTROL	OVE26 DIABETIC + LOS	OK	0.483044	0.988609	1.03325	-3.17035	0.00152256	0.0347697	yes
Scg5	chr2:113616469-113669248	FVB CONTROL	OVE26 DIABETIC + LOS	OK	10.3153	21.1508	1.03592	-4.08051	4.49e-05	0.0020413	yes
Acta2	chr19:34315580-34329826	FVB CONTROL	OVE26 DIABETIC + LOS	OK	6.10855	12.5361	1.03718	-3.95563	7.63e-05	0.00316928	yes
Mal2	chr15:54402920-54434401	FVB CONTROL	OVE26 DIABETIC + LOS	OK	20.1316	41.4032	1.04028	-4.70672	2.52e-06	0.000169948	yes
Mgst3	chr1:169302514-169323928	FVB CONTROL	OVE26 DIABETIC + LOS	OK	302.627	624.31	1.04472	-4.37928	1.19e-05	0.000650886	yes
Slc7a8	chr14:55341051-55400723	FVB CONTROL	OVE26 DIABETIC + LOS	OK	18.4016	38.1475	1.05176	-4.64539	3.39e-06	0.000221496	yes
Ddc	chr11:11714103-11798147	FVB CONTROL	OVE26 DIABETIC + LOS	OK	14.6564	30.4459	1.05471	-4.6149	3.93e-06	0.000248873	yes
Ctgf	chr10:24315247-24318488	FVB CONTROL	OVE26 DIABETIC + LOS	OK	2.80902	5.90332	1.07146	-3.49306	0.000477516	0.013935	yes
Prps2	chrX:163784264-163820631	FVB CONTROL	OVE26 DIABETIC + LOS	OK	9.75817	20.6252	1.07972	-5.06073	4.18e-07	3.39e-05	yes
Mdm2	chr10:117125960-117147772	FVB CONTROL	OVE26 DIABETIC + LOS	OK	2.56011	5.41807	1.08158	-3.81455	0.000136433	0.00508569	yes
Acot1	chr12:85350451-85358619	FVB CONTROL	OVE26 DIABETIC + LOS	OK	3.79136	8.03288	1.0832	-3.21098	0.00132282	0.030981	yes
Hexa	chr9:59387473-59412912	FVB CONTROL	OVE26 DIABETIC + LOS	OK	6.92352	14.6755	1.08383	-4.35989	1.3e-05	0.000702149	yes
Gsta4	chr9:78039772-78057156	FVB CONTROL	OVE26 DIABETIC + LOS	OK	13.5271	28.7924	1.08984	-4.27442	1.92e-05	0.000979891	yes
Txnip	chr3:96359690-96370724	FVB CONTROL	OVE26 DIABETIC + LOS	OK	21.1442	45.0318	1.09068	-4.19368	2.74e-05	0.00133137	yes
Fbp2	chr13:62938244-62959730	FVB CONTROL	OVE26 DIABETIC + LOS	OK	17.5013	37.4876	1.09895	-4.74726	2.06e-06	0.000143495	yes
Slc43a2	chr11:75345195-75391074	FVB CONTROL	OVE26 DIABETIC + LOS	OK	2.1416	4.59207	1.10045	-3.13267	0.00173227	0.0384498	yes
Wsb1	chr11:79052883-79068197	FVB CONTROL	OVE26 DIABETIC + LOS	OK	8.61811	18.6047	1.11022	-3.45967	0.000540833	0.0153672	yes
Nqo1	chr8:109912124-109927105	FVB CONTROL	OVE26 DIABETIC + LOS	OK	27.8449	60.2257	1.11297	-5.12533	2.97e-07	2.55e-05	yes
Dhrs7	chr12:73751339-73765815	FVB CONTROL	OVE26 DIABETIC + LOS	OK	3.72615	8.15334	1.12971	-3.29992	0.000967113	0.0241358	yes
Hccs	chrX:165749462-165758275	FVB CONTROL	OVE26 DIABETIC + LOS	OK	1.51561	3.39733	1.16451	-3.13316	0.00172937	0.0384145	yes
Aqp3	chr4:41039756-41045216	FVB CONTROL	OVE26 DIABETIC + LOS	OK	73.0335	164.682	1.17305	-5.12031	3.05e-07	2.61e-05	yes
Gldc	chr19:30172936-30249908	FVB CONTROL	OVE26 DIABETIC + LOS	OK	6.667	15.1691	1.18603	-5.04825	4.46e-07	3.6e-05	yes
Apob	chr12:7984482-8023645	FVB CONTROL	OVE26 DIABETIC + LOS	OK	0.625484	1.42871	1.19167	-4.39855	1.09e-05	0.00060018	yes
Acer2	chr4:86520317-86566785	FVB CONTROL	OVE26 DIABETIC + LOS	OK	1.4486	3.33173	1.20161	-3.94665	7.93e-05	0.00327048	yes
Elovl6	chr3:129235303-129341411	FVB CONTROL	OVE26 DIABETIC + LOS	OK	0.951115	2.19235	1.20478	-3.89287	9.91e-05	0.00390756	yes
Epb4.1l3	chr17:69506149-69639327	FVB CONTROL	OVE26 DIABETIC + LOS	OK	2.38674	5.6002	1.23043	-4.65286	3.27e-06	0.000215054	yes
Hacl1	chr14:32420411-32454151	FVB CONTROL	OVE26 DIABETIC + LOS	OK	20.9527	49.2231	1.2322	-4.93164	8.15e-07	6.21e-05	yes
Angptl4	chr17:33911844-33918520	FVB CONTROL	OVE26 DIABETIC + LOS	OK	8.18816	19.2896	1.23621	-5.06574	4.07e-07	3.33e-05	yes
Plk2	chr13:111185251-111191051	FVB CONTROL	OVE26 DIABETIC + LOS	OK	1.67238	3.9416	1.23688	-3.68133	0.000232016	0.00784066	yes
Spink8	chr9:109719140-109729141	FVB CONTROL	OVE26 DIABETIC + LOS	OK	15.6591	36.9315	1.23785	-4.48917	7.15e-06	0.000418879	yes
2310001A20Rik	chr2:150408816-150434259	FVB CONTROL	OVE26 DIABETIC + LOS	OK	12.6935	30.0257	1.24211	-5.67489	1.39e-08	1.63e-06	yes
Lyplal1	chr1:187911610-187941189	FVB CONTROL	OVE26 DIABETIC + LOS	OK	63.8347	154.295	1.27328	-5.60806	2.05e-08	2.3e-06	yes
Fabp3	chr4:129986021-129992707	FVB CONTROL	OVE26 DIABETIC + LOS	OK	17.7318	43.0642	1.28015	-4.70693	2.51e-06	0.000169948	yes
Cdk18	chr1:134010123-134036262	FVB CONTROL	OVE26 DIABETIC + LOS	OK	3.01156	7.42786	1.30243	-4.85165	1.22e-06	8.97e-05	yes
Uroc1	chr6:90283282-90314542	FVB CONTROL	OVE26 DIABETIC + LOS	OK	1.9287	4.75786	1.30269	-4.29026	1.78e-05	0.000918928	yes
Utp20	chr10:88209351-88289559	FVB CONTROL	OVE26 DIABETIC + LOS	OK	2.84829	7.17123	1.33212	-5.84519	5.06e-09	6.53e-07	yes
Akr1c12	chr13:4267417-4278645	FVB CONTROL	OVE26 DIABETIC + LOS	OK	3.55552	8.9649	1.33423	-3.7496	0.000177116	0.00635167	yes
Mif	chr10:75322097-75322995	FVB CONTROL	OVE26 DIABETIC + LOS	OK	160.35	408.178	1.34797	-6.07993	1.2e-09	1.83e-07	yes
Ell3	chr2:121264762-121268337	FVB CONTROL	OVE26 DIABETIC + LOS	OK	4.74558	12.097	1.34999	-4.68944	2.74e-06	0.000182841	yes
Reep6	chr10:79792889-79799186	FVB CONTROL	OVE26 DIABETIC + LOS	OK	2.05268	5.34056	1.37948	-3.5395	0.00040088	0.0121991	yes
Slc38a3	chr9:107553485-107571299	FVB CONTROL	OVE26 DIABETIC + LOS	OK	11.1715	29.232	1.38773	-5.90198	3.59e-09	4.92e-07	yes
Gm16379	chr9:14649687-14650215	FVB CONTROL	OVE26 DIABETIC + LOS	OK	54.3396	143.57	1.40168	-6.11435	9.69e-10	1.5e-07	yes
Slc16a1	chr3:104442590-104462385	FVB CONTROL	OVE26 DIABETIC + LOS	OK	1.05562	2.78918	1.40176	-4.22547	2.38e-05	0.00118009	yes
Akr1c13	chr13:4190432-4204849	FVB CONTROL	OVE26 DIABETIC + LOS	OK	9.28419	24.6343	1.40782	-5.42912	5.66e-08	5.76e-06	yes
Hfe	chr13:23795709-23802680	FVB CONTROL	OVE26 DIABETIC + LOS	OK	2.03049	5.41425	1.41494	-3.75796	0.000171307	0.00617357	yes
Cyp2a5	chr7:27620357-27628283	FVB CONTROL	OVE26 DIABETIC + LOS	OK	10.8439	28.9531	1.41683	-5.87331	4.27e-09	5.74e-07	yes
Spns2	chr11:72265139-72303406	FVB CONTROL	OVE26 DIABETIC + LOS	OK	1.56165	4.182	1.42113	-4.39791	1.09e-05	0.000600803	yes
Maoa	chrX:16196823-16264938	FVB CONTROL	OVE26 DIABETIC + LOS	OK	0.977034	2.635	1.43132	-4.1247	3.71e-05	0.00171824	yes
Cyp4a31	chr4:115236321-115251619	FVB CONTROL	OVE26 DIABETIC + LOS	OK	50.1953	135.488	1.43254	-4.48425	7.32e-06	0.000427058	yes
Cp	chr3:19857053-19935310	FVB CONTROL	OVE26 DIABETIC + LOS	OK	3.31469	9.07262	1.45264	-4.35404	1.34e-05	0.000715863	yes
Mcoln3	chr3:145784754-145803610	FVB CONTROL	OVE26 DIABETIC + LOS	OK	3.50869	9.69062	1.46566	-4.72457	2.31e-06	0.000157857	yes
Hebp1	chr6:135087536-135118233	FVB CONTROL	OVE26 DIABETIC + LOS	OK	43.1667	119.716	1.47163	-6.64896	2.95e-11	6.04e-09	yes
Spp1	chr5:104864129-104870072	FVB CONTROL	OVE26 DIABETIC + LOS	OK	593.813	1656.05	1.47967	-3.88789	0.00010112	0.00396617	yes
Eif4ebp3	chr18:36823713-36825978	FVB CONTROL	OVE26 DIABETIC + LOS	OK	23.7735	69.2833	1.54315	-5.74497	9.19e-09	1.11e-06	yes
Acaa2	chr18:74938865-74965861	FVB CONTROL	OVE26 DIABETIC + LOS	OK	97.8969	285.338	1.54334	-5.89104	3.84e-09	5.23e-07	yes
Rcan1	chr16:92392197-92466391	FVB CONTROL	OVE26 DIABETIC + LOS	OK	29.5225	86.5124	1.55109	-6.88458	5.8e-12	1.33e-09	yes
Gbp8	chr5:105443171-105482580	FVB CONTROL	OVE26 DIABETIC + LOS	OK	0.678576	1.98888	1.55138	-3.1141	0.00184506	0.0402221	yes
Gsto1	chr19:47929478-47939278	FVB CONTROL	OVE26 DIABETIC + LOS	OK	2.9022	8.76954	1.59535	-4.08825	4.35e-05	0.00197744	yes
Serpinb6a	chr13:34009786-34094663	FVB CONTROL	OVE26 DIABETIC + LOS	OK	6.88642	21.1637	1.61977	-3.40982	0.000650061	0.0177504	yes
Spp2	chr1:90303593-90323013	FVB CONTROL	OVE26 DIABETIC + LOS	OK	207.058	644.384	1.63788	-6.73188	1.67e-11	3.61e-09	yes
Trf	chr9:103111205-103132616	FVB CONTROL	OVE26 DIABETIC + LOS	OK	6.84236	22.4452	1.71384	-6.3919	1.64e-10	2.86e-08	yes
Gfpt2	chr11:49607656-49652122	FVB CONTROL	OVE26 DIABETIC + LOS	OK	0.586991	1.98419	1.75714	-3.65288	0.000259318	0.00857219	yes
Acot3	chr12:85393100-85400514	FVB CONTROL	OVE26 DIABETIC + LOS	OK	0.959808	3.25808	1.7632	-4.134	3.56e-05	0.00166588	yes
Npl	chr1:155350145-155396844	FVB CONTROL	OVE26 DIABETIC + LOS	OK	17.2125	58.737	1.77082	-7.95391	1.78e-15	7.65e-13	yes
Btc	chr5:91786286-91832020	FVB CONTROL	OVE26 DIABETIC + LOS	OK	1.76106	6.08589	1.78902	-5.58816	2.29e-08	2.55e-06	yes
Ftcd	chr10:76038392-76053083	FVB CONTROL	OVE26 DIABETIC + LOS	OK	4.88567	17.6439	1.85254	-7.64652	2.07e-14	7.12e-12	yes
Gsta3	chr1:21230669-21255640	FVB CONTROL	OVE26 DIABETIC + LOS	OK	27.6616	104.564	1.91843	-7.43232	1.07e-13	3.48e-11	yes
Tchhl1	chr3:93272675-93275902	FVB CONTROL	OVE26 DIABETIC + LOS	OK	0.621957	2.37412	1.9325	-3.54055	0.00039929	0.0121736	yes
Mgmt	chr7:144086293-144319871	FVB CONTROL	OVE26 DIABETIC + LOS	OK	3.05945	11.9247	1.9626	-4.40362	1.06e-05	0.00058742	yes
Stra6	chr9:57976894-58001804	FVB CONTROL	OVE26 DIABETIC + LOS	OK	0.340888	1.34344	1.97857	-3.05978	0.00221502	0.0463289	yes
Ren1	chr1:135247142-135256900	FVB CONTROL	OVE26 DIABETIC + LOS	OK	103.96	419.396	2.01229	-7.87404	3.33e-15	1.34e-12	yes
Cyp4a32	chr4:115273542-115294971	FVB CONTROL	OVE26 DIABETIC + LOS	OK	273.179	1140.15	2.0613	-3.37441	0.00073975	0.0195261	yes
C3	chr17:57343395-57367559	FVB CONTROL	OVE26 DIABETIC + LOS	OK	1.17633	4.91202	2.06202	-6.87826	6.06e-12	1.38e-09	yes
Fga	chr3:82830074-82837539	FVB CONTROL	OVE26 DIABETIC + LOS	OK	6.87581	29.2352	2.08811	-7.73789	1.02e-14	3.79e-12	yes
Ephx1	chr1:182919686-182947626	FVB CONTROL	OVE26 DIABETIC + LOS	OK	10.3847	44.7019	2.10588	-9.0603	0	0	yes
Sgk1	chr10:21601989-21719708	FVB CONTROL	OVE26 DIABETIC + LOS	OK	31.4638	137.707	2.12984	-9.12792	0	0	yes
Mt2	chr8:96696517-96697467	FVB CONTROL	OVE26 DIABETIC + LOS	OK	23.2217	105.505	2.18377	-7.9609	1.78e-15	7.65e-13	yes
Mgst1	chr6:138089057-138105273	FVB CONTROL	OVE26 DIABETIC + LOS	OK	53.2495	247.54	2.21682	-9.8066	0	0	yes
Cyp2c44	chr19:44079511-44103737	FVB CONTROL	OVE26 DIABETIC + LOS	OK	1.31121	6.2652	2.25646	-5.39626	6.8e-08	6.78e-06	yes
Aldh1a7	chr19:20767442-20802046	FVB CONTROL	OVE26 DIABETIC + LOS	OK	2.07058	9.92485	2.26101	-6.43866	1.21e-10	2.19e-08	yes
Mt1	chr8:96702988-96704227	FVB CONTROL	OVE26 DIABETIC + LOS	OK	367.362	1768.75	2.26746	-8.18695	2.22e-16	1.02e-13	yes
Angptl3	chr4:98603355-98787606	FVB CONTROL	OVE26 DIABETIC + LOS	OK	1.55746	7.84721	2.33299	-4.57549	4.75e-06	0.000290607	yes
Plk3	chr4:116799417-116806557	FVB CONTROL	OVE26 DIABETIC + LOS	OK	1.68692	8.52847	2.3379	-6.58228	4.63e-11	9.05e-09	yes
Aldh1a1	chr19:20676471-20717952	FVB CONTROL	OVE26 DIABETIC + LOS	OK	1.84246	9.39107	2.34966	-6.50758	7.64e-11	1.44e-08	yes
Fam129a	chr1:153418502-153566477	FVB CONTROL	OVE26 DIABETIC + LOS	OK	0.658936	3.36661	2.35308	-5.86661	4.45e-09	5.95e-07	yes
Fgb	chr3:82846226-82853712	FVB CONTROL	OVE26 DIABETIC + LOS	OK	1.54338	8.49311	2.4602	-5.41603	6.09e-08	6.16e-06	yes
Ugt2b34	chr5:87318794-87335962	FVB CONTROL	OVE26 DIABETIC + LOS	OK	0.383491	2.22584	2.53709	-4.53872	5.66e-06	0.000340497	yes
Prlr	chr15:10106992-10266775	FVB CONTROL	OVE26 DIABETIC + LOS	OK	0.14478	0.848077	2.55034	-5.16225	2.44e-07	2.13e-05	yes
Grem2	chr1:176763915-176851950	FVB CONTROL	OVE26 DIABETIC + LOS	OK	0.127104	0.839801	2.72403	-3.37489	0.000738462	0.0195097	yes
Cpn1	chr19:44030797-44061010	FVB CONTROL	OVE26 DIABETIC + LOS	OK	0.42698	2.99596	2.81077	-4.25341	2.11e-05	0.00105992	yes
Gc	chr5:89846535-89886923	FVB CONTROL	OVE26 DIABETIC + LOS	OK	5.58914	39.3923	2.81721	-10.6556	0	0	yes
Rab30	chr7:99890223-99985627	FVB CONTROL	OVE26 DIABETIC + LOS	OK	1.38647	9.88754	2.83419	-6.97541	3.05e-12	7.64e-10	yes
Kynu	chr2:43410848-43538235	FVB CONTROL	OVE26 DIABETIC + LOS	OK	1.20193	11.9297	3.31113	-8.92802	0	0	yes
Bhmt	chr13:94386845-94407713	FVB CONTROL	OVE26 DIABETIC + LOS	OK	0.420537	4.68669	3.47826	-5.49831	3.83e-08	4.09e-06	yes
Fgg	chr3:82811817-82818971	FVB CONTROL	OVE26 DIABETIC + LOS	OK	5.44362	64.0986	3.55766	-11.0787	0	0	yes
Cyp27b1	chr10:126485301-126490062	FVB CONTROL	OVE26 DIABETIC + LOS	OK	3.21624	38.5394	3.58288	-11.987	0	0	yes
Gsta1	chr9:78078475-78090490	FVB CONTROL	OVE26 DIABETIC + LOS	OK	0.457545	6.26366	3.77502	-4.11942	3.8e-05	0.00174705	yes
Gsta2	chr9:78178826-78194952	FVB CONTROL	OVE26 DIABETIC + LOS	OK	32.1401	637.723	4.31049	-17.9599	0	0	yes
Gm10639	chr9:78137734-78153332	FVB CONTROL	OVE26 DIABETIC + LOS	OK	4.16077	104.494	4.65042	-12.372	0	0	yes
Slc7a12	chr3:14480698-14505818	FVB CONTROL	OVE26 DIABETIC + LOS	OK	0.22918	6.56639	4.84055	-5.84304	5.13e-09	6.59e-07	yes
Ucp1	chr8:85814246-85822355	FVB CONTROL	OVE26 DIABETIC + LOS	OK	1.53707	0	#NULL!	#NULL!	0.000216185	0.00744303	yes
Serpina3k	chr12:105576695-105583949	FVB CONTROL	OVE26 DIABETIC + LOS	OK	1.53568	0	#NULL!	#NULL!	0.0017842	0.0391868	yes
Gm6300	chr3:14363209-14377566	FVB CONTROL	OVE26 DIABETIC	OK	4.39974	0.0311424	-7.14239	13.4395	0	0	yes
Rmrp	chr4:43505656-43505931	FVB CONTROL	OVE26 DIABETIC	OK	16.4805	0.361212	-5.51177	3.03218	0.00242795	0.0495726	yes
Ucp1	chr8:85814246-85822355	FVB CONTROL	OVE26 DIABETIC	OK	1.53707	0.0350329	-5.45533	3.64302	0.000269457	0.00883091	yes
Hspa1a	chr17:35106303-35109101	FVB CONTROL	OVE26 DIABETIC	OK	1.04863	0.0255196	-5.36075	4.07207	4.66e-05	0.00209716	yes
Cyp2b10	chr7:26682682-26711643	FVB CONTROL	OVE26 DIABETIC	OK	2.63827	0.153508	-4.1032	5.5661	2.61e-08	2.86e-06	yes
Ctxn3	chr18:57628139-57637788	FVB CONTROL	OVE26 DIABETIC	OK	10.2813	0.733238	-3.8096	9.50532	0	0	yes
Acsm3	chr7:126904436-126937572	FVB CONTROL	OVE26 DIABETIC	OK	418.729	31.5701	-3.72939	8.77938	0	0	yes
Srd5a2	chr17:74367045-74397256	FVB CONTROL	OVE26 DIABETIC	OK	8.20214	0.696169	-3.55849	6.43272	1.25e-10	2.25e-08	yes
Slc22a7	chr17:46569133-46575426	FVB CONTROL	OVE26 DIABETIC	OK	283.538	24.7699	-3.51688	10.6913	0	0	yes
Tc2n	chr12:102886811-102956712	FVB CONTROL	OVE26 DIABETIC	OK	1.03418	0.0999889	-3.37057	3.87898	0.000104894	0.00408138	yes
Cldn9	chr17:23819550-23820993	FVB CONTROL	OVE26 DIABETIC	OK	1.35343	0.137244	-3.30181	3.67355	0.000239204	0.00802798	yes
Sdf2l1	chr16:17130230-17132476	FVB CONTROL	OVE26 DIABETIC	OK	6.99949	0.738748	-3.2441	6.87496	6.2e-12	1.4e-09	yes
Creld2	chr15:88650075-88657111	FVB CONTROL	OVE26 DIABETIC	OK	31.8278	3.50296	-3.18364	12.2532	0	0	yes
Angptl7	chr4:147822690-147931794	FVB CONTROL	OVE26 DIABETIC	OK	42.2607	4.7112	-3.16515	6.50732	7.65e-11	1.44e-08	yes
Mtmr7	chr8:41597136-41720146	FVB CONTROL	OVE26 DIABETIC	OK	2.21973	0.258321	-3.10315	4.89963	9.6e-07	7.21e-05	yes
Lipo1	chr19:33629770-33664801	FVB CONTROL	OVE26 DIABETIC	OK	1.51042	0.176978	-3.09331	5.33818	9.39e-08	9.14e-06	yes
Hspa1b	chr17:35093373-35096183	FVB CONTROL	OVE26 DIABETIC	OK	1.46686	0.185781	-2.98105	5.25364	1.49e-07	1.37e-05	yes
Bcl6	chr16:23965137-23988698	FVB CONTROL	OVE26 DIABETIC	OK	2.80621	0.384851	-2.86625	7.18037	6.95e-13	1.96e-10	yes
Gm15348	chr8:12706943-12719127	FVB CONTROL	OVE26 DIABETIC	OK	1.12563	0.154913	-2.8612	5.25527	1.48e-07	1.37e-05	yes
Il34	chr8:113265728-113329803	FVB CONTROL	OVE26 DIABETIC	OK	23.1769	3.21253	-2.85091	9.46934	0	0	yes
Anxa13	chr15:58173018-58220829	FVB CONTROL	OVE26 DIABETIC	OK	8.1188	1.16872	-2.79633	7.40218	1.34e-13	4.31e-11	yes
Slco1a1	chr6:141855801-141895483	FVB CONTROL	OVE26 DIABETIC	OK	208.213	30.6999	-2.76175	7.29635	2.96e-13	8.75e-11	yes
Manf	chr9:106789745-106794269	FVB CONTROL	OVE26 DIABETIC	OK	52.9549	7.81384	-2.76066	11.4732	0	0	yes
Slc22a28	chr19:8136698-8206472	FVB CONTROL	OVE26 DIABETIC	OK	32.2133	4.83462	-2.73618	11.3339	0	0	yes
Serpinh1	chr7:106493884-106501749	FVB CONTROL	OVE26 DIABETIC	OK	8.61788	1.37478	-2.64813	7.09706	1.27e-12	3.46e-10	yes
Mdk	chr2:91762345-91772439	FVB CONTROL	OVE26 DIABETIC	OK	16.9201	2.72302	-2.63546	7.56712	3.82e-14	1.3e-11	yes
Ces2b	chr8:107355543-107362552	FVB CONTROL	OVE26 DIABETIC	OK	5.00107	0.817359	-2.6132	7.00912	2.4e-12	6.11e-10	yes
Hspa5	chr2:34627609-34632049	FVB CONTROL	OVE26 DIABETIC	OK	500.4	82.5856	-2.59912	5.93265	2.98e-09	4.18e-07	yes
Odc1	chr12:17551678-17558308	FVB CONTROL	OVE26 DIABETIC	OK	14.7217	2.45308	-2.58528	9.99585	0	0	yes
Gm853	chr4:129886352-129899539	FVB CONTROL	OVE26 DIABETIC	OK	14.8819	2.49869	-2.57431	9.72045	0	0	yes
Cndp2	chr18:84836860-84855025	FVB CONTROL	OVE26 DIABETIC	OK	567.623	99.9315	-2.50592	5.98998	2.1e-09	3.04e-07	yes
C1qtnf3	chr15:10882086-10909917	FVB CONTROL	OVE26 DIABETIC	OK	196.676	34.722	-2.5019	7.94795	2e-15	8.36e-13	yes
Cyp2j13	chr4:95709350-95744231	FVB CONTROL	OVE26 DIABETIC	OK	101.537	18.2712	-2.47436	7.92711	2.22e-15	9.16e-13	yes
Rtp3	chr9:110887446-110892217	FVB CONTROL	OVE26 DIABETIC	OK	2.45667	0.444499	-2.46645	5.82409	5.74e-09	7.32e-07	yes
Hspb1	chr5:136363788-136365433	FVB CONTROL	OVE26 DIABETIC	OK	2.47236	0.447569	-2.4657	3.4432	0.000574883	0.0161646	yes
Slc22a30	chr19:8410112-8479595	FVB CONTROL	OVE26 DIABETIC	OK	195.67	35.4338	-2.46522	8.48607	0	0	yes
Gm13498	chr2:50765203-50767366	FVB CONTROL	OVE26 DIABETIC	OK	5.7956	1.09851	-2.39941	7.51128	5.86e-14	1.97e-11	yes
C4a	chr17:34946036-34960399	FVB CONTROL	OVE26 DIABETIC	OK	1.55417	0.297848	-2.3835	6.56468	5.21e-11	9.99e-09	yes
Apoa1	chr9:46036712-46038549	FVB CONTROL	OVE26 DIABETIC	OK	2.49247	0.484684	-2.36246	3.29008	0.00100158	0.0248637	yes
Cyp24a1	chr2:170308464-170344570	FVB CONTROL	OVE26 DIABETIC	OK	12.7237	2.48712	-2.35497	7.32448	2.4e-13	7.17e-11	yes
Rpl3l	chr17:24864773-24873094	FVB CONTROL	OVE26 DIABETIC	OK	1.78496	0.354506	-2.33201	3.10383	0.00191032	0.0412762	yes
Lpl	chr8:71404453-71430831	FVB CONTROL	OVE26 DIABETIC	OK	180.653	37.272	-2.27706	6.45086	1.11e-10	2.06e-08	yes
Gm2016	chr12:89112519-89116307	FVB CONTROL	OVE26 DIABETIC	OK	1.31614	0.278325	-2.24148	3.54109	0.00039848	0.0121615	yes
Chordc1	chr9:18096710-18118444	FVB CONTROL	OVE26 DIABETIC	OK	50.0064	10.6393	-2.23271	9.72902	0	0	yes
B4galt5	chr2:167123944-167174678	FVB CONTROL	OVE26 DIABETIC	OK	5.92254	1.27245	-2.21861	8.60749	0	0	yes
Cpe	chr8:67071348-67171837	FVB CONTROL	OVE26 DIABETIC	OK	15.642	3.40864	-2.19815	9.05891	0	0	yes
Hsph1	chr5:150419419-150438890	FVB CONTROL	OVE26 DIABETIC	OK	21.6892	4.74605	-2.19218	9.68169	0	0	yes
Hsd17b13	chr5:104384460-104406407	FVB CONTROL	OVE26 DIABETIC	OK	2.95102	0.651673	-2.179	3.08394	0.00204276	0.0435282	yes
Hsp90ab1	chr17:45704726-45710210	FVB CONTROL	OVE26 DIABETIC	OK	775.827	172.911	-2.1657	4.62915	3.67e-06	0.000235396	yes
Gm5662	chr12:89509079-89512941	FVB CONTROL	OVE26 DIABETIC	OK	3.04619	0.685786	-2.15117	5.06309	4.13e-07	3.37e-05	yes
Ldhd	chr8:114150170-114154222	FVB CONTROL	OVE26 DIABETIC	OK	206.413	46.6108	-2.14679	7.22607	4.97e-13	1.41e-10	yes
Slc9a8	chr2:167247220-167302498	FVB CONTROL	OVE26 DIABETIC	OK	22.6979	5.1749	-2.13295	8.74255	0	0	yes
Ceacam2	chr7:26164545-26351436	FVB CONTROL	OVE26 DIABETIC	OK	8.15058	1.90862	-2.09437	5.47258	4.44e-08	4.61e-06	yes
Gusb	chr5:130464890-130478698	FVB CONTROL	OVE26 DIABETIC	OK	16.2193	3.84191	-2.07782	8.50627	0	0	yes
Hsp90aa1	chr12:111929245-111934605	FVB CONTROL	OVE26 DIABETIC	OK	35.9375	8.6153	-2.06052	9.02757	0	0	yes
Sec14l3	chr11:3964855-3978993	FVB CONTROL	OVE26 DIABETIC	OK	3.18469	0.77212	-2.04425	6.7599	1.38e-11	3.02e-09	yes
Hspa8	chr9:40609355-40613283	FVB CONTROL	OVE26 DIABETIC	OK	399.77	97.0032	-2.04307	5.85619	4.74e-09	6.19e-07	yes
Tmem169	chr1:72330946-72349569	FVB CONTROL	OVE26 DIABETIC	OK	1.94059	0.471001	-2.04269	4.96246	6.96e-07	5.37e-05	yes
Dnajb1	chr8:86132073-86135802	FVB CONTROL	OVE26 DIABETIC	OK	16.8201	4.1165	-2.0307	8.6256	0	0	yes
Rhox6	chrX:35180231-35183034	FVB CONTROL	OVE26 DIABETIC	OK	2.82886	0.696883	-2.02123	3.22279	0.00126947	0.0300681	yes
Znrf1	chr8:114060539-114149930	FVB CONTROL	OVE26 DIABETIC	OK	14.9441	3.71983	-2.00627	8.41472	0	0	yes
4930502E18Rik	chrX:51028007-51041399	FVB CONTROL	OVE26 DIABETIC	OK	3.64201	0.921018	-1.98344	4.28369	1.84e-05	0.000943206	yes
Adh1	chr3:137940608-137953655	FVB CONTROL	OVE26 DIABETIC	OK	1796.96	459.385	-1.96778	3.74411	0.000181035	0.00646848	yes
Trpv4	chr5:115072162-115108430	FVB CONTROL	OVE26 DIABETIC	OK	21.8694	5.62505	-1.95898	8.73818	0	0	yes
Gm6614	chr6:141920716-141957266	FVB CONTROL	OVE26 DIABETIC	OK	3.9118	1.0169	-1.94365	5.44535	5.17e-08	5.28e-06	yes
Apoh	chr11:108256610-108275710	FVB CONTROL	OVE26 DIABETIC	OK	9.72822	2.54849	-1.93253	6.12618	9e-10	1.4e-07	yes
P4ha1	chr10:58786043-58836052	FVB CONTROL	OVE26 DIABETIC	OK	9.13001	2.4082	-1.92266	8.36153	0	0	yes
Pcyox1l	chr18:61856490-61867289	FVB CONTROL	OVE26 DIABETIC	OK	1.05588	0.280933	-1.91015	3.11279	0.0018533	0.0403117	yes
Slc6a15	chr10:102830476-102882011	FVB CONTROL	OVE26 DIABETIC	OK	7.69226	2.05069	-1.9073	7.78294	7.11e-15	2.78e-12	yes
Hsd17b11	chr5:104418783-104450815	FVB CONTROL	OVE26 DIABETIC	OK	36.8064	9.86725	-1.89924	8.53083	0	0	yes
Hist1h4i	chr13:22132684-22133221	FVB CONTROL	OVE26 DIABETIC	OK	11.6527	3.13607	-1.89364	4.33809	1.44e-05	0.000764264	yes
Fmo5	chr3:97432726-97459210	FVB CONTROL	OVE26 DIABETIC	OK	75.6632	20.569	-1.87912	5.95396	2.62e-09	3.69e-07	yes
Cyp4a12a	chr4:114971650-115005420	FVB CONTROL	OVE26 DIABETIC	OK	230.093	63.3591	-1.8606	5.91904	3.24e-09	4.5e-07	yes
BC021614	chr19:4057486-4059294	FVB CONTROL	OVE26 DIABETIC	OK	26.789	7.4939	-1.83785	6.41075	1.45e-10	2.56e-08	yes
Mpv17l	chr16:13940787-13949450	FVB CONTROL	OVE26 DIABETIC	OK	108.968	30.8782	-1.81925	6.5935	4.3e-11	8.45e-09	yes
Apoa4	chr9:46048926-46051541	FVB CONTROL	OVE26 DIABETIC	OK	1.81278	0.514246	-1.81767	3.49796	0.000468826	0.0137499	yes
Nlrc4	chr17:74825634-74858448	FVB CONTROL	OVE26 DIABETIC	OK	0.962352	0.273254	-1.81632	3.93515	8.31e-05	0.00339282	yes
Ace	chr11:105829258-105851278	FVB CONTROL	OVE26 DIABETIC	OK	5.90391	1.69328	-1.80185	5.06553	4.07e-07	3.33e-05	yes
Atp11a	chr8:12757015-12868728	FVB CONTROL	OVE26 DIABETIC	OK	40.6078	11.8713	-1.77428	6.41124	1.44e-10	2.56e-08	yes
Tbx10	chr19:3992751-3999512	FVB CONTROL	OVE26 DIABETIC	OK	8.782	2.58464	-1.76459	5.00946	5.46e-07	4.31e-05	yes
Irf5	chr6:29476732-29487319	FVB CONTROL	OVE26 DIABETIC	OK	2.55246	0.752585	-1.76196	4.38233	1.17e-05	0.000643019	yes
5730528L13Rik	chr4:48552817-48574792	FVB CONTROL	OVE26 DIABETIC	OK	2.0128	0.593834	-1.76108	3.40214	0.00066861	0.0180549	yes
Ly6a	chr15:74825306-74828318	FVB CONTROL	OVE26 DIABETIC	OK	1128.91	334.824	-1.75346	4.78424	1.72e-06	0.000121465	yes
Banp	chr8:124474432-124553158	FVB CONTROL	OVE26 DIABETIC	OK	4.72407	1.40132	-1.75324	6.67043	2.55e-11	5.3e-09	yes
Ly6e	chr15:74785480-74790335	FVB CONTROL	OVE26 DIABETIC	OK	152.503	45.4469	-1.74658	6.0636	1.33e-09	2.02e-07	yes
Aacs	chr5:125956242-125997773	FVB CONTROL	OVE26 DIABETIC	OK	115.323	34.9166	-1.72369	6.01382	1.81e-09	2.65e-07	yes
Slco1a6	chr6:142034288-142134670	FVB CONTROL	OVE26 DIABETIC	OK	618.349	187.659	-1.72031	3.70439	0.000211902	0.00732136	yes
Dnaja1	chr4:40669500-40704918	FVB CONTROL	OVE26 DIABETIC	OK	61.9894	18.8222	-1.71959	4.54387	5.52e-06	0.000333645	yes
Hyou1	chr9:44187572-44200452	FVB CONTROL	OVE26 DIABETIC	OK	3.61	1.10131	-1.71278	6.38842	1.68e-10	2.91e-08	yes
Vill	chr9:118961895-118980643	FVB CONTROL	OVE26 DIABETIC	OK	15.9229	4.85882	-1.71242	6.92372	4.4e-12	1.07e-09	yes
Car4	chr11:84771255-84779556	FVB CONTROL	OVE26 DIABETIC	OK	347.146	105.985	-1.71168	5.81051	6.23e-09	7.87e-07	yes
Inmt	chr6:55120620-55124984	FVB CONTROL	OVE26 DIABETIC	OK	900.502	276.063	-1.70573	4.59854	4.25e-06	0.000264663	yes
Ahsa1	chr12:88607677-88614902	FVB CONTROL	OVE26 DIABETIC	OK	50.4766	15.4749	-1.70568	7.68987	1.47e-14	5.17e-12	yes
Myo5a	chr9:74919012-75071494	FVB CONTROL	OVE26 DIABETIC	OK	3.13146	0.961345	-1.70371	7.08524	1.39e-12	3.7e-10	yes
Ahsa2	chr11:23206894-23397946	FVB CONTROL	OVE26 DIABETIC	OK	7.00755	2.16058	-1.69749	4.7832	1.73e-06	0.000121806	yes
Als2cr4	chr1:59157436-59176940	FVB CONTROL	OVE26 DIABETIC	OK	48.8908	15.1654	-1.68878	6.69164	2.21e-11	4.62e-09	yes
Sh3tc1	chr5:36039828-36071925	FVB CONTROL	OVE26 DIABETIC	OK	1.94121	0.606377	-1.67867	5.20022	1.99e-07	1.78e-05	yes
Slco1a5	chr6:142182749-142271470	FVB CONTROL	OVE26 DIABETIC	OK	50.4506	15.8448	-1.67087	7.04321	1.88e-12	4.83e-10	yes
Amacr	chr15:10911510-10926379	FVB CONTROL	OVE26 DIABETIC	OK	151.87	48.0853	-1.65917	5.50996	3.59e-08	3.88e-06	yes
9030425E11Rik	chr9:40494046-40592129	FVB CONTROL	OVE26 DIABETIC	OK	1.00057	0.32058	-1.64207	3.29878	0.00097106	0.0241931	yes
Slc17a3	chr13:23931302-23952583	FVB CONTROL	OVE26 DIABETIC	OK	218.455	70.6163	-1.62926	3.92231	8.77e-05	0.00354439	yes
Hsf1	chr15:76307874-76331402	FVB CONTROL	OVE26 DIABETIC	OK	3.48517	1.14536	-1.60542	4.58761	4.48e-06	0.000276412	yes
Stip1	chr19:7095185-7114516	FVB CONTROL	OVE26 DIABETIC	OK	59.6683	19.7599	-1.59439	6.90459	5.04e-12	1.19e-09	yes
Ncoa5	chr2:164825856-164860279	FVB CONTROL	OVE26 DIABETIC	OK	3.2346	1.0733	-1.59154	5.17472	2.28e-07	2.01e-05	yes
Cyp4a12b	chr4:115084228-115111639	FVB CONTROL	OVE26 DIABETIC	OK	145.307	48.2687	-1.58994	5.67266	1.41e-08	1.65e-06	yes
Lrp12	chr15:39702148-39775303	FVB CONTROL	OVE26 DIABETIC	OK	1.74588	0.580455	-1.5887	4.63129	3.63e-06	0.000233487	yes
Ces1f	chr8:95780134-95803635	FVB CONTROL	OVE26 DIABETIC	OK	584.773	194.579	-1.58752	3.98298	6.81e-05	0.00286494	yes
Erc2	chr14:28435627-29291723	FVB CONTROL	OVE26 DIABETIC	OK	2.78438	0.930175	-1.58178	6.01749	1.77e-09	2.61e-07	yes
Car9	chr4:43519897-43526597	FVB CONTROL	OVE26 DIABETIC	OK	2.56556	0.86121	-1.57484	3.9358	8.29e-05	0.0033888	yes
Tmem45b	chr9:31233780-31271823	FVB CONTROL	OVE26 DIABETIC	OK	69.0797	23.3134	-1.5671	6.57955	4.72e-11	9.16e-09	yes
Rlf	chr4:120817977-120861139	FVB CONTROL	OVE26 DIABETIC	OK	1.65852	0.564264	-1.55545	5.26738	1.38e-07	1.29e-05	yes
Hsd11b1	chr1:195047834-195090239	FVB CONTROL	OVE26 DIABETIC	OK	102.39	34.9722	-1.5498	5.64018	1.7e-08	1.94e-06	yes
Nipal2	chr15:34502553-34608461	FVB CONTROL	OVE26 DIABETIC	OK	4.61236	1.57688	-1.54844	6.02035	1.74e-09	2.58e-07	yes
Rhpn1	chr15:75534717-75544849	FVB CONTROL	OVE26 DIABETIC	OK	1.65443	0.566488	-1.54621	3.42392	0.000617251	0.017029	yes
Osta	chr16:32475663-32487965	FVB CONTROL	OVE26 DIABETIC	OK	151.83	52.1328	-1.54219	5.84625	5.03e-09	6.52e-07	yes
Il13ra1	chrX:33652133-33711256	FVB CONTROL	OVE26 DIABETIC	OK	9.81932	3.3734	-1.54142	6.79985	1.05e-11	2.32e-09	yes
Kif12	chr4:62826670-62833165	FVB CONTROL	OVE26 DIABETIC	OK	10.6887	3.67391	-1.54069	6.36302	1.98e-10	3.37e-08	yes
Sel1l	chr12:93044482-93087597	FVB CONTROL	OVE26 DIABETIC	OK	8.27134	2.84634	-1.53901	6.91339	4.73e-12	1.14e-09	yes
Slc16a14	chr1:84903279-84931658	FVB CONTROL	OVE26 DIABETIC	OK	12.5165	4.32378	-1.53346	6.42903	1.28e-10	2.29e-08	yes
Cckar	chr5:54089723-54098943	FVB CONTROL	OVE26 DIABETIC	OK	14.1382	4.91888	-1.5232	6.61486	3.72e-11	7.46e-09	yes
Pi4ka	chr16:17280443-17430919	FVB CONTROL	OVE26 DIABETIC	OK	14.9595	5.21348	-1.52075	5.76906	7.97e-09	9.73e-07	yes
Me1	chr9:86474969-86589947	FVB CONTROL	OVE26 DIABETIC	OK	33.9946	11.8945	-1.51501	6.31585	2.69e-10	4.42e-08	yes
Hmgcr	chr13:97418918-97440891	FVB CONTROL	OVE26 DIABETIC	OK	6.43051	2.25008	-1.51496	6.43799	1.21e-10	2.19e-08	yes
Cmtm6	chr9:114640320-114658461	FVB CONTROL	OVE26 DIABETIC	OK	25.0768	8.82174	-1.50722	6.57117	4.99e-11	9.62e-09	yes
Gm6788	chr19:28837349-28838039	FVB CONTROL	OVE26 DIABETIC	OK	146.107	51.6049	-1.50145	6.65278	2.88e-11	5.93e-09	yes
Gm5069	chr1:182257099-182353790	FVB CONTROL	OVE26 DIABETIC	OK	1.38665	0.491671	-1.49584	3.73711	0.000186144	0.00658481	yes
Dynll1	chr5:115747118-115750999	FVB CONTROL	OVE26 DIABETIC	OK	70.9319	25.254	-1.48992	6.26949	3.62e-10	5.93e-08	yes
Hsp90b1	chr10:86153585-86168189	FVB CONTROL	OVE26 DIABETIC	OK	228.874	82.0727	-1.47958	4.49356	7e-06	0.000412084	yes
Itpk1	chr12:103806792-103943079	FVB CONTROL	OVE26 DIABETIC	OK	1.48853	0.535268	-1.47556	3.52632	0.000421383	0.0126627	yes
Tmco3	chr8:13255962-13322924	FVB CONTROL	OVE26 DIABETIC	OK	27.883	10.0482	-1.47244	5.69051	1.27e-08	1.51e-06	yes
Ifrd2	chr9:107490048-107495369	FVB CONTROL	OVE26 DIABETIC	OK	27.5366	9.97109	-1.46553	6.59703	4.19e-11	8.36e-09	yes
Tlcd2	chr11:75281580-75284146	FVB CONTROL	OVE26 DIABETIC	OK	5.8861	2.15219	-1.45151	3.98971	6.62e-05	0.00279684	yes
Akr1c14	chr13:4058836-4089668	FVB CONTROL	OVE26 DIABETIC	OK	182.236	66.7588	-1.44878	4.67458	2.95e-06	0.000195252	yes
Tnfrsf12a	chr17:23797489-23814416	FVB CONTROL	OVE26 DIABETIC	OK	25.5532	9.37927	-1.44596	3.25711	0.00112551	0.0271634	yes
Pdia6	chr12:17273400-17331536	FVB CONTROL	OVE26 DIABETIC	OK	200.848	73.8288	-1.44385	4.71676	2.4e-06	0.000162897	yes
Aifm3	chr16:17489783-17507575	FVB CONTROL	OVE26 DIABETIC	OK	1.77865	0.66112	-1.4278	3.5991	0.000319318	0.0102584	yes
Sec24d	chr3:122970413-123068554	FVB CONTROL	OVE26 DIABETIC	OK	4.06701	1.52816	-1.41217	5.41257	6.21e-08	6.26e-06	yes
Hmox1	chr8:77617516-77624492	FVB CONTROL	OVE26 DIABETIC	OK	72.0325	27.101	-1.4103	4.2164	2.48e-05	0.00122235	yes
Calr	chr8:87365986-87370830	FVB CONTROL	OVE26 DIABETIC	OK	415.411	156.601	-1.40745	3.94277	8.05e-05	0.00330705	yes
Gm12824	chr4:114079328-114287703	FVB CONTROL	OVE26 DIABETIC	OK	3.63878	1.37434	-1.40471	5.87763	4.16e-09	5.65e-07	yes
Esr2	chr12:77221405-77278246	FVB CONTROL	OVE26 DIABETIC	OK	1.55353	0.587621	-1.4026	3.62599	0.000287857	0.00933723	yes
Abhd2	chr7:86418151-86506487	FVB CONTROL	OVE26 DIABETIC	OK	1.96033	0.742418	-1.40079	3.82461	0.000130977	0.00493251	yes
Frzb	chr2:80252126-80287553	FVB CONTROL	OVE26 DIABETIC	OK	7.8324	2.97271	-1.39767	5.7069	1.15e-08	1.38e-06	yes
Xbp1	chr11:5420969-5425875	FVB CONTROL	OVE26 DIABETIC	OK	17.3226	6.58711	-1.39494	6.05039	1.44e-09	2.17e-07	yes
Vwa2	chr19:56948905-56986568	FVB CONTROL	OVE26 DIABETIC	OK	1.05439	0.401305	-1.39363	3.36662	0.000760955	0.0199421	yes
Fam132a	chr4:155336426-155340738	FVB CONTROL	OVE26 DIABETIC	OK	7.34751	2.79678	-1.39349	4.48961	7.14e-06	0.000418879	yes
Cacybp	chr1:162132497-162143023	FVB CONTROL	OVE26 DIABETIC	OK	34.8753	13.3911	-1.38094	6.23906	4.4e-10	7.13e-08	yes
Dnajb11	chr16:22857917-22879707	FVB CONTROL	OVE26 DIABETIC	OK	13.1107	5.08115	-1.36752	5.78717	7.16e-09	8.85e-07	yes
Serpinf2	chr11:75245237-75253003	FVB CONTROL	OVE26 DIABETIC	OK	326.563	127.201	-1.36025	3.89507	9.82e-05	0.00388688	yes
Sh3bp2	chr5:34868432-34906288	FVB CONTROL	OVE26 DIABETIC	OK	5.36327	2.10719	-1.3478	4.92788	8.31e-07	6.31e-05	yes
Grtp1	chr8:13176868-13200624	FVB CONTROL	OVE26 DIABETIC	OK	29.8761	11.7601	-1.34509	5.97278	2.33e-09	3.32e-07	yes
Gas2	chr7:59134514-59249828	FVB CONTROL	OVE26 DIABETIC	OK	262.908	103.57	-1.34394	4.0784	4.53e-05	0.00205347	yes
Cd55	chr1:132335606-132359317	FVB CONTROL	OVE26 DIABETIC	OK	4.61456	1.8194	-1.34273	4.69434	2.67e-06	0.000179739	yes
Defb29	chr2:152364449-152365777	FVB CONTROL	OVE26 DIABETIC	OK	149.447	58.9676	-1.34164	5.86324	4.54e-09	6.05e-07	yes
Tradd	chr8:107782474-107788494	FVB CONTROL	OVE26 DIABETIC	OK	2.85911	1.12812	-1.34164	3.10068	0.0019308	0.0415348	yes
Cd36	chr5:17287507-17394777	FVB CONTROL	OVE26 DIABETIC	OK	276.815	109.932	-1.33231	3.36211	0.000773495	0.0201625	yes
Gjb2	chr14:57717438-57723539	FVB CONTROL	OVE26 DIABETIC	OK	20.1706	8.01663	-1.33119	6.01258	1.83e-09	2.66e-07	yes
Ptpru	chr4:131324371-131394193	FVB CONTROL	OVE26 DIABETIC	OK	1.04218	0.414305	-1.33084	3.66064	0.000251583	0.00836677	yes
Entpd4	chr14:69955207-69984799	FVB CONTROL	OVE26 DIABETIC	OK	7.15615	2.85071	-1.32786	5.49066	4e-08	4.24e-06	yes
Pdia3	chr2:121239637-121264422	FVB CONTROL	OVE26 DIABETIC	OK	166.281	66.2648	-1.32731	4.46957	7.84e-06	0.000453834	yes
Dusp6	chr10:98725864-98730123	FVB CONTROL	OVE26 DIABETIC	OK	18.2213	7.28529	-1.32257	5.90624	3.5e-09	4.81e-07	yes
Cidea	chr18:67480862-67527448	FVB CONTROL	OVE26 DIABETIC	OK	5.33301	2.13325	-1.3219	3.09652	0.00195807	0.0419981	yes
Ncln	chr10:80949203-80959108	FVB CONTROL	OVE26 DIABETIC	OK	2.58021	1.03214	-1.32185	4.01158	6.03e-05	0.00259131	yes
Reep5	chr18:34504539-34533069	FVB CONTROL	OVE26 DIABETIC	OK	33.2388	13.3603	-1.31491	5.83507	5.38e-09	6.88e-07	yes
Acss3	chr10:106373219-106560720	FVB CONTROL	OVE26 DIABETIC	OK	2.25817	0.909025	-1.31276	3.35818	0.000784582	0.0203451	yes
Npdc1	chr2:25258602-25265014	FVB CONTROL	OVE26 DIABETIC	OK	6.05532	2.44398	-1.30897	4.16038	3.18e-05	0.0015186	yes
Cyp7b1	chr3:17971949-18143338	FVB CONTROL	OVE26 DIABETIC	OK	53.5877	21.6912	-1.30479	5.49658	3.87e-08	4.11e-06	yes
Arhgef16	chr4:153652578-153674004	FVB CONTROL	OVE26 DIABETIC	OK	7.62968	3.0912	-1.30346	5.35866	8.38e-08	8.22e-06	yes
Ppic	chr18:53565994-53577661	FVB CONTROL	OVE26 DIABETIC	OK	77.0789	31.235	-1.30317	5.84782	4.98e-09	6.49e-07	yes
Cml2	chr6:85815415-85819131	FVB CONTROL	OVE26 DIABETIC	OK	20.2205	8.21754	-1.29904	5.80724	6.35e-09	7.96e-07	yes
Aspdh	chr7:51720804-51723121	FVB CONTROL	OVE26 DIABETIC	OK	174.199	70.8105	-1.2987	5.47429	4.39e-08	4.58e-06	yes
Csf1r	chr18:61265225-61290793	FVB CONTROL	OVE26 DIABETIC	OK	3.72609	1.52366	-1.29012	4.89255	9.95e-07	7.38e-05	yes
Hspa4l	chr3:40549534-40594287	FVB CONTROL	OVE26 DIABETIC	OK	4.69445	1.93115	-1.28149	5.06081	4.17e-07	3.39e-05	yes
Tmem176a	chr6:48791481-48795363	FVB CONTROL	OVE26 DIABETIC	OK	1175.17	483.452	-1.28143	3.10845	0.00188075	0.0408178	yes
Slc33a1	chr3:63746257-63768655	FVB CONTROL	OVE26 DIABETIC	OK	15.6371	6.44702	-1.27827	5.68138	1.34e-08	1.58e-06	yes
Hnrnpm	chr17:33783177-33822403	FVB CONTROL	OVE26 DIABETIC	OK	8.97034	3.75643	-1.2558	4.04367	5.26e-05	0.00230799	yes
Ubxn10	chr4:138274440-138281166	FVB CONTROL	OVE26 DIABETIC	OK	2.01787	0.845586	-1.25481	3.51503	0.000439706	0.0130394	yes
Por	chr5:136165083-136211195	FVB CONTROL	OVE26 DIABETIC	OK	72.8668	30.5661	-1.25333	5.07083	3.96e-07	3.26e-05	yes
Pdia4	chr6:47746139-47763511	FVB CONTROL	OVE26 DIABETIC	OK	123.058	51.6582	-1.25226	4.6046	4.13e-06	0.000258717	yes
Pzp	chr6:128388774-128476738	FVB CONTROL	OVE26 DIABETIC	OK	34.7068	14.6404	-1.24526	5.01121	5.41e-07	4.28e-05	yes
Prr5	chr15:84511427-84534103	FVB CONTROL	OVE26 DIABETIC	OK	12.6351	5.3502	-1.23978	5.10906	3.24e-07	2.73e-05	yes
Met	chr6:17413956-17523980	FVB CONTROL	OVE26 DIABETIC	OK	2.39516	1.01533	-1.23817	4.83487	1.33e-06	9.66e-05	yes
Farsb	chr1:78421410-78485421	FVB CONTROL	OVE26 DIABETIC	OK	43.838	18.5917	-1.23752	5.50455	3.7e-08	3.99e-06	yes
Bcl7b	chr5:135644241-135657722	FVB CONTROL	OVE26 DIABETIC	OK	3.78875	1.61337	-1.23164	3.49431	0.000475284	0.0138837	yes
Agps	chr2:75670233-75769407	FVB CONTROL	OVE26 DIABETIC	OK	7.82768	3.33827	-1.22948	5.49811	3.84e-08	4.09e-06	yes
Bdh1	chr16:31422382-31458987	FVB CONTROL	OVE26 DIABETIC	OK	25.0837	10.7567	-1.22152	4.61259	3.98e-06	0.000250579	yes
Slc25a19	chr11:115476296-115489453	FVB CONTROL	OVE26 DIABETIC	OK	40.5194	17.3984	-1.21966	5.52015	3.39e-08	3.68e-06	yes
Ywhag	chr5:136384248-136410511	FVB CONTROL	OVE26 DIABETIC	OK	4.09872	1.76782	-1.2132	4.64266	3.44e-06	0.000223451	yes
Kcnk5	chr14:20959279-21001004	FVB CONTROL	OVE26 DIABETIC	OK	26.2217	11.3354	-1.20993	5.23681	1.63e-07	1.49e-05	yes
Evc	chr5:37690409-37728120	FVB CONTROL	OVE26 DIABETIC	OK	4.92062	2.14202	-1.19987	5.03211	4.85e-07	3.89e-05	yes
0610012H03Rik	chr2:105064498-105220017	FVB CONTROL	OVE26 DIABETIC	OK	333.335	145.24	-1.19853	3.90644	9.37e-05	0.00373887	yes
Etv1	chr12:39506844-39594802	FVB CONTROL	OVE26 DIABETIC	OK	3.87809	1.6921	-1.19653	3.05974	0.00221532	0.0463289	yes
Tfrc	chr16:32608981-32632880	FVB CONTROL	OVE26 DIABETIC	OK	5.67907	2.49142	-1.18869	4.92004	8.65e-07	6.55e-05	yes
Ces2c	chr8:107370967-107378382	FVB CONTROL	OVE26 DIABETIC	OK	58.7677	25.7966	-1.18784	5.10627	3.29e-07	2.76e-05	yes
Erp29	chr5:121894761-121902483	FVB CONTROL	OVE26 DIABETIC	OK	72.4086	31.7858	-1.18778	5.32779	9.94e-08	9.59e-06	yes
Mlec	chr5:115592989-115608185	FVB CONTROL	OVE26 DIABETIC	OK	34.6361	15.2356	-1.18483	4.69117	2.72e-06	0.000181708	yes
Pmepa1	chr2:173049965-173102034	FVB CONTROL	OVE26 DIABETIC	OK	1.47322	0.652672	-1.17454	3.52046	0.000430794	0.0128141	yes
Klc4	chr17:46767579-46782093	FVB CONTROL	OVE26 DIABETIC	OK	5.72135	2.53616	-1.17371	4.34594	1.39e-05	0.00074146	yes
Ntn1	chr11:68022865-68200328	FVB CONTROL	OVE26 DIABETIC	OK	1.36645	0.60985	-1.1639	3.7174	0.000201287	0.00702922	yes
Actg1	chr11:120207003-120209798	FVB CONTROL	OVE26 DIABETIC	OK	56.1036	25.0551	-1.16299	4.76312	1.91e-06	0.000134253	yes
Zfp937	chr2:150043834-150070610	FVB CONTROL	OVE26 DIABETIC	OK	1.25381	0.560026	-1.16276	3.80108	0.000144065	0.00530202	yes
Pion	chr5:20692084-20797519	FVB CONTROL	OVE26 DIABETIC	OK	5.34149	2.38992	-1.16028	4.68803	2.76e-06	0.000183685	yes
Proc	chr18:32282779-32299224	FVB CONTROL	OVE26 DIABETIC	OK	222.023	99.4076	-1.15928	3.6899	0.00022434	0.00762522	yes
Chtf8	chr8:109407762-109417493	FVB CONTROL	OVE26 DIABETIC	OK	1.78103	0.797971	-1.15831	3.12694	0.00176636	0.0389233	yes
Nt5e	chr9:88222446-88266927	FVB CONTROL	OVE26 DIABETIC	OK	31.1899	13.978	-1.15792	4.91568	8.85e-07	6.68e-05	yes
Col6a6	chr9:105591746-105730415	FVB CONTROL	OVE26 DIABETIC	OK	1.15427	0.51909	-1.15292	3.63927	0.000273415	0.00891078	yes
Glyctk	chr9:106055190-106060469	FVB CONTROL	OVE26 DIABETIC	OK	11.3398	5.10817	-1.15051	4.48255	7.38e-06	0.000429614	yes
Bsnd	chr4:106156062-106164848	FVB CONTROL	OVE26 DIABETIC	OK	4.7973	2.16719	-1.1464	4.25649	2.08e-05	0.00104962	yes
Lmbrd2	chr15:9070325-9127206	FVB CONTROL	OVE26 DIABETIC	OK	2.28436	1.03316	-1.14473	3.47259	0.00051547	0.0147344	yes
Timd2	chr11:46482461-46520606	FVB CONTROL	OVE26 DIABETIC	OK	15.4817	7.005	-1.1441	4.35868	1.31e-05	0.000704569	yes
St8sia1	chr6:142770060-142912972	FVB CONTROL	OVE26 DIABETIC	OK	5.01232	2.27658	-1.13861	5.10703	3.27e-07	2.76e-05	yes
Erp44	chr4:48206202-48292461	FVB CONTROL	OVE26 DIABETIC	OK	21.9537	9.98272	-1.13696	5.17813	2.24e-07	1.98e-05	yes
Pecr	chr1:72305746-72330888	FVB CONTROL	OVE26 DIABETIC	OK	669.429	304.83	-1.13492	3.31675	0.000910715	0.0228919	yes
Fkbp4	chr6:128380124-128388649	FVB CONTROL	OVE26 DIABETIC	OK	46.6223	21.2339	-1.13465	5.03749	4.72e-07	3.8e-05	yes
Psen1	chr12:85029512-85076149	FVB CONTROL	OVE26 DIABETIC	OK	35.5919	16.2131	-1.13439	4.89909	9.63e-07	7.21e-05	yes
Mettl7b	chr10:128370868-128398044	FVB CONTROL	OVE26 DIABETIC	OK	393.698	179.742	-1.13116	3.73729	0.000186017	0.00658481	yes
0610011F06Rik	chr17:26012444-26014108	FVB CONTROL	OVE26 DIABETIC	OK	395.647	181.348	-1.12545	4.27384	1.92e-05	0.000980715	yes
Cish	chr9:107199019-107204292	FVB CONTROL	OVE26 DIABETIC	OK	12.7608	5.85724	-1.12342	4.02236	5.76e-05	0.00250098	yes
Ubiad1	chr4:147808605-147818860	FVB CONTROL	OVE26 DIABETIC	OK	15.9422	7.32242	-1.12246	4.94922	7.45e-07	5.69e-05	yes
Dnajc22	chr15:98929914-98935138	FVB CONTROL	OVE26 DIABETIC	OK	60.2828	27.7122	-1.12123	4.89974	9.6e-07	7.21e-05	yes
Cdk2ap2	chr19:4097350-4099017	FVB CONTROL	OVE26 DIABETIC	OK	25.3676	11.6691	-1.12029	4.58566	4.53e-06	0.00027798	yes
Mif4gd	chr11:115469232-115474267	FVB CONTROL	OVE26 DIABETIC	OK	30.2206	13.9164	-1.11875	4.81874	1.44e-06	0.000103998	yes
Atp9a	chr2:168459937-168567300	FVB CONTROL	OVE26 DIABETIC	OK	4.71237	2.17472	-1.11562	4.44963	8.6e-06	0.000488429	yes
Rab11fip3	chr17:26125980-26206122	FVB CONTROL	OVE26 DIABETIC	OK	38.2698	17.732	-1.10985	4.69663	2.64e-06	0.000178143	yes
Susd2	chr10:75099363-75106753	FVB CONTROL	OVE26 DIABETIC	OK	29.7567	13.803	-1.10823	4.74636	2.07e-06	0.000143797	yes
Rnf145	chr11:44332465-44379022	FVB CONTROL	OVE26 DIABETIC	OK	7.40012	3.45319	-1.09962	4.66638	3.07e-06	0.000202291	yes
Mvd	chr8:124957495-124967322	FVB CONTROL	OVE26 DIABETIC	OK	8.52751	3.98126	-1.0989	4.22262	2.41e-05	0.00119112	yes
Tpt1	chr14:76245062-76248110	FVB CONTROL	OVE26 DIABETIC	OK	15.4191	7.19917	-1.09882	3.95833	7.55e-05	0.00314564	yes
Tra2a	chr6:49193919-49214051	FVB CONTROL	OVE26 DIABETIC	OK	3.29608	1.54616	-1.09206	3.11066	0.00186667	0.0405424	yes
Gcgr	chr11:120392040-120400298	FVB CONTROL	OVE26 DIABETIC	OK	4.30353	2.02332	-1.08879	3.48194	0.000497803	0.0144264	yes
Hspe1	chr1:55144991-55148161	FVB CONTROL	OVE26 DIABETIC	OK	301.961	141.999	-1.08848	4.4357	9.18e-06	0.00051511	yes
Aspg	chr12:113344893-113365784	FVB CONTROL	OVE26 DIABETIC	OK	5.024	2.37243	-1.08247	4.06342	4.84e-05	0.00215982	yes
Derl1	chr15:57701056-57723973	FVB CONTROL	OVE26 DIABETIC	OK	12.7619	6.02982	-1.08166	4.89771	9.7e-07	7.25e-05	yes
Aup1	chr6:83004646-83007676	FVB CONTROL	OVE26 DIABETIC	OK	89.7215	42.4173	-1.0808	4.6343	3.58e-06	0.000230621	yes
Cpsf6	chr10:116781723-116814029	FVB CONTROL	OVE26 DIABETIC	OK	2.84996	1.34746	-1.0807	4.44976	8.6e-06	0.000488429	yes
Slc39a11	chr11:113106168-113427129	FVB CONTROL	OVE26 DIABETIC	OK	7.14878	3.38016	-1.08061	3.89016	0.000100178	0.00393448	yes
Egf	chr3:129380492-129466800	FVB CONTROL	OVE26 DIABETIC	OK	113.685	53.7584	-1.08048	3.40322	0.000665957	0.0180174	yes
Gmppb	chr9:107951620-107981706	FVB CONTROL	OVE26 DIABETIC	OK	8.97859	4.24689	-1.08008	3.4768	0.000507434	0.0146164	yes
Pdk3	chrX:91009954-91077434	FVB CONTROL	OVE26 DIABETIC	OK	14.4329	6.83195	-1.07899	4.71708	2.39e-06	0.000162897	yes
Amdhd2	chr17:24292799-24300700	FVB CONTROL	OVE26 DIABETIC	OK	28.8443	13.6541	-1.07895	4.83993	1.3e-06	9.44e-05	yes
Gm7092	chr7:26399639-26400911	FVB CONTROL	OVE26 DIABETIC	OK	58.6946	27.8054	-1.07786	4.84969	1.24e-06	9.03e-05	yes
Csrp2	chr10:110357231-110376570	FVB CONTROL	OVE26 DIABETIC	OK	179.841	85.2031	-1.07774	4.59794	4.27e-06	0.00026487	yes
Scrn2	chr11:96891265-96895274	FVB CONTROL	OVE26 DIABETIC	OK	12.3422	5.87657	-1.07055	4.30728	1.65e-05	0.000858064	yes
Rbp1	chr9:98323379-98346969	FVB CONTROL	OVE26 DIABETIC	OK	3.75193	1.78692	-1.07016	3.64604	0.000266317	0.00874757	yes
Lztr1	chr16:17509063-17526423	FVB CONTROL	OVE26 DIABETIC	OK	22.317	10.6657	-1.06517	4.807	1.53e-06	0.000109664	yes
Galntl4	chr7:118615174-118923491	FVB CONTROL	OVE26 DIABETIC	OK	5.98553	2.86331	-1.0638	4.14612	3.38e-05	0.00159541	yes
Pdzd3	chr9:44055394-44059547	FVB CONTROL	OVE26 DIABETIC	OK	40.8067	19.5409	-1.0623	4.74555	2.08e-06	0.000144028	yes
Cyp51	chr5:4080673-4104697	FVB CONTROL	OVE26 DIABETIC	OK	65.1514	31.2226	-1.0612	3.9313	8.45e-05	0.0034428	yes
Tuba1c	chr15:98860321-98868536	FVB CONTROL	OVE26 DIABETIC	OK	16.5187	7.97035	-1.05139	4.60194	4.19e-06	0.000260937	yes
Grwd1	chr7:53080592-53086159	FVB CONTROL	OVE26 DIABETIC	OK	4.84925	2.3473	-1.04676	3.4949	0.000474233	0.0138668	yes
Kif20b	chr19:34996847-35050221	FVB CONTROL	OVE26 DIABETIC	OK	2.98822	1.45985	-1.03347	3.96113	7.46e-05	0.00311342	yes
Rce1	chr19:4622550-4625617	FVB CONTROL	OVE26 DIABETIC	OK	11.5137	5.62719	-1.03286	4.05668	4.98e-05	0.00220597	yes
Osgin1	chr8:121961061-121970156	FVB CONTROL	OVE26 DIABETIC	OK	88.717	43.4502	-1.02985	4.07953	4.51e-05	0.00204667	yes
Afmid	chr11:117676832-117701222	FVB CONTROL	OVE26 DIABETIC	OK	70.4566	34.553	-1.02792	4.17508	2.98e-05	0.00143633	yes
Sypl2	chr3:108015183-108029517	FVB CONTROL	OVE26 DIABETIC	OK	1.93837	0.950809	-1.02762	3.04779	0.0023053	0.0477336	yes
Sipa1l1	chr12:83271002-83552771	FVB CONTROL	OVE26 DIABETIC	OK	3.67745	1.8059	-1.02599	4.11446	3.88e-05	0.00177943	yes
Rbm14	chr19:4800924-4811634	FVB CONTROL	OVE26 DIABETIC	OK	2.33043	1.14469	-1.02564	3.06029	0.0022112	0.0463289	yes
Eme2	chr17:25029096-25032032	FVB CONTROL	OVE26 DIABETIC	OK	4.98693	2.4693	-1.01405	3.14435	0.00166455	0.0372288	yes
Hpn	chr7:31883743-31900309	FVB CONTROL	OVE26 DIABETIC	OK	138.023	68.4364	-1.01207	3.45803	0.000544151	0.0154039	yes
Idi1	chr13:8884851-8891642	FVB CONTROL	OVE26 DIABETIC	OK	3.35926	1.66901	-1.00915	3.41896	0.000628615	0.01731	yes
Tst	chr15:78229985-78236289	FVB CONTROL	OVE26 DIABETIC	OK	136.704	68.0246	-1.00692	4.11814	3.82e-05	0.00175404	yes
Ddo	chr10:40349816-40369737	FVB CONTROL	OVE26 DIABETIC	OK	18.1313	9.02238	-1.00691	4.58201	4.61e-06	0.000282276	yes
Hspd1	chr1:55134677-55144776	FVB CONTROL	OVE26 DIABETIC	OK	263.586	131.362	-1.00473	3.11884	0.00181563	0.0397578	yes
Slc9a3r1	chr11:115024654-115042492	FVB CONTROL	OVE26 DIABETIC	OK	25.5946	12.7579	-1.00445	4.5397	5.63e-06	0.000339618	yes
Slc22a12	chr19:6535855-6543070	FVB CONTROL	OVE26 DIABETIC	OK	10.1444	5.0576	-1.00415	4.25237	2.12e-05	0.001063	yes
Hist1h2bc	chr13:23776067-23784349	FVB CONTROL	OVE26 DIABETIC	OK	126.124	62.8989	-1.00374	4.54496	5.49e-06	0.000332612	yes
Slc46a3	chr5:148690016-148706378	FVB CONTROL	OVE26 DIABETIC	OK	8.75357	4.36958	-1.00238	4.13925	3.48e-05	0.00163866	yes
Igj	chr5:88948833-88956922	FVB CONTROL	OVE26 DIABETIC	OK	3.68906	1.8423	-1.00175	3.09731	0.00195283	0.0419165	yes
Vps8	chr16:21423190-21644753	FVB CONTROL	OVE26 DIABETIC	OK	5.3212	2.65872	-1.00102	4.29052	1.78e-05	0.000918928	yes
Degs2	chr12:109792929-109940516	FVB CONTROL	OVE26 DIABETIC	OK	169.203	84.7456	-0.997543	3.82382	0.000131398	0.00494201	yes
Irf6	chr1:194979305-194998229	FVB CONTROL	OVE26 DIABETIC	OK	5.43148	2.72152	-0.996934	4.25598	2.08e-05	0.00104962	yes
2300009A05Rik	chr9:63242253-63247051	FVB CONTROL	OVE26 DIABETIC	OK	25.1319	12.6002	-0.996073	3.56924	0.00035802	0.0112206	yes
Hnrnpc	chr14:52693054-52723703	FVB CONTROL	OVE26 DIABETIC	OK	23.6599	11.8787	-0.994062	4.2127	2.52e-05	0.00124048	yes
P4hb	chr11:120421617-120434250	FVB CONTROL	OVE26 DIABETIC	OK	160.102	80.5907	-0.99031	3.40645	0.000658136	0.0179041	yes
Ostc	chr3:130398834-130412362	FVB CONTROL	OVE26 DIABETIC	OK	51.3135	25.8726	-0.987911	4.46353	8.06e-06	0.000464971	yes
Akap2	chr4:57858119-57909856	FVB CONTROL	OVE26 DIABETIC	OK	5.73856	2.89583	-0.986713	4.12103	3.77e-05	0.0017376	yes
Rpn1	chr6:88034466-88055298	FVB CONTROL	OVE26 DIABETIC	OK	20.7421	10.4919	-0.983287	4.41347	1.02e-05	0.000565569	yes
St13	chr15:81195473-81230124	FVB CONTROL	OVE26 DIABETIC	OK	79.4906	40.2642	-0.981284	4.23598	2.28e-05	0.00113579	yes
Zfp810	chr9:22081191-22112082	FVB CONTROL	OVE26 DIABETIC	OK	10.2219	5.17999	-0.980639	4.33727	1.44e-05	0.000765727	yes
Necap2	chr4:140622426-140634260	FVB CONTROL	OVE26 DIABETIC	OK	7.3628	3.75234	-0.972465	3.68868	0.000225418	0.00765298	yes
Gdi2	chr13:3537320-3610354	FVB CONTROL	OVE26 DIABETIC	OK	198.807	101.352	-0.972002	3.10346	0.00191274	0.0412817	yes
Spns1	chr7:133513575-133521448	FVB CONTROL	OVE26 DIABETIC	OK	7.72023	3.95072	-0.96653	4.05999	4.91e-05	0.00218615	yes
P4ha2	chr11:53914425-53945169	FVB CONTROL	OVE26 DIABETIC	OK	16.3991	8.39854	-0.965405	3.37601	0.000735452	0.0194652	yes
Pla2g6	chr15:79116657-79158801	FVB CONTROL	OVE26 DIABETIC	OK	10.8679	5.57028	-0.964247	3.07594	0.00209839	0.0444547	yes
Leo1	chr9:75289330-75314239	FVB CONTROL	OVE26 DIABETIC	OK	3.62477	1.86216	-0.960908	3.08394	0.00204278	0.0435282	yes
Arhgap15	chr2:43604343-44243143	FVB CONTROL	OVE26 DIABETIC	OK	3.10521	1.59975	-0.956843	3.07134	0.002131	0.0449828	yes
Itih2	chr2:10016217-10052310	FVB CONTROL	OVE26 DIABETIC	OK	3.54258	1.82606	-0.956067	3.4112	0.00064678	0.0177025	yes
Rgl1	chr1:154364659-154472241	FVB CONTROL	OVE26 DIABETIC	OK	14.4494	7.45346	-0.955031	4.26076	2.04e-05	0.00103466	yes
Papss1	chr3:131227731-131306635	FVB CONTROL	OVE26 DIABETIC	OK	68.3261	35.2733	-0.953861	3.75396	0.000174066	0.00624995	yes
Zbtb20	chr16:43247396-43619236	FVB CONTROL	OVE26 DIABETIC	OK	13.7934	7.12406	-0.953204	3.56364	0.000365744	0.0113878	yes
Pllp	chr8:97198794-97220142	FVB CONTROL	OVE26 DIABETIC	OK	7.59814	3.92444	-0.95316	3.64024	0.000272389	0.00888723	yes
Cbs	chr17:31749588-31774086	FVB CONTROL	OVE26 DIABETIC	OK	68.7537	35.6504	-0.947521	3.56892	0.000358459	0.0112206	yes
Snx31	chr15:36433816-36485327	FVB CONTROL	OVE26 DIABETIC	OK	11.8611	6.15498	-0.946411	4.12703	3.67e-05	0.00170898	yes
Dnajc3	chr14:119337153-119380924	FVB CONTROL	OVE26 DIABETIC	OK	12.0304	6.2497	-0.94482	4.30702	1.65e-05	0.000858064	yes
Slco3a1	chr7:81420303-81699666	FVB CONTROL	OVE26 DIABETIC	OK	12.9951	6.77985	-0.938644	3.34422	0.000825137	0.0211511	yes
Ass1	chr2:31325789-31376190	FVB CONTROL	OVE26 DIABETIC	OK	239.023	124.77	-0.937882	3.28635	0.00101496	0.0250525	yes
Rdh10	chr1:16095962-16122631	FVB CONTROL	OVE26 DIABETIC	OK	3.95395	2.06691	-0.935819	3.14746	0.00164695	0.0369763	yes
Tmtc4	chr14:123318196-123382483	FVB CONTROL	OVE26 DIABETIC	OK	5.08007	2.6603	-0.933259	3.79656	0.000146716	0.0053599	yes
Cyb5r3	chr15:82983931-83002638	FVB CONTROL	OVE26 DIABETIC	OK	58.0469	30.4007	-0.933111	4.06347	4.83e-05	0.00215982	yes
Rhoc	chr3:104591951-104597377	FVB CONTROL	OVE26 DIABETIC	OK	31.1301	16.3142	-0.932182	4.1303	3.62e-05	0.00168755	yes
Usp10	chr8:122434751-122481457	FVB CONTROL	OVE26 DIABETIC	OK	26.2018	13.7871	-0.926351	4.1531	3.28e-05	0.00155759	yes
Far1	chr7:120657375-120713972	FVB CONTROL	OVE26 DIABETIC	OK	58.6427	30.872	-0.925654	3.3783	0.000729345	0.0193912	yes
Rab38	chr7:95578782-95640082	FVB CONTROL	OVE26 DIABETIC	OK	8.35842	4.40058	-0.925537	3.4364	0.000589507	0.0165111	yes
Ascc2	chr11:4537795-4583388	FVB CONTROL	OVE26 DIABETIC	OK	7.32856	3.86771	-0.922052	3.81908	0.000133953	0.00501236	yes
Lasp1	chr11:97660985-97700078	FVB CONTROL	OVE26 DIABETIC	OK	4.0364	2.13112	-0.921455	3.55229	0.000381892	0.0117903	yes
2810407C02Rik	chr3:58380579-58397466	FVB CONTROL	OVE26 DIABETIC	OK	16.5657	8.75033	-0.920787	4.19461	2.73e-05	0.00133031	yes
Tcfec	chr6:16783380-16848441	FVB CONTROL	OVE26 DIABETIC	OK	16.1515	8.54361	-0.918746	4.03183	5.53e-05	0.00241301	yes
Ddost	chr4:137860652-137868526	FVB CONTROL	OVE26 DIABETIC	OK	23.8315	12.6091	-0.9184	4.16067	3.17e-05	0.0015186	yes
Atf4	chr15:80085613-80087971	FVB CONTROL	OVE26 DIABETIC	OK	20.685	10.9663	-0.915502	4.13071	3.62e-05	0.00168725	yes
Mfap3l	chr8:63111656-63155528	FVB CONTROL	OVE26 DIABETIC	OK	4.62613	2.45448	-0.914387	3.27885	0.0010423	0.0255765	yes
E030010A14Rik	chr19:24748497-24936332	FVB CONTROL	OVE26 DIABETIC	OK	93.366	49.5392	-0.914329	3.45569	0.000548882	0.0155079	yes
Gm15421	chr5:21992306-22056149	FVB CONTROL	OVE26 DIABETIC	OK	35.4195	18.8448	-0.910379	3.10336	0.00191339	0.0412817	yes
Gm6900	chr7:11241630-11242323	FVB CONTROL	OVE26 DIABETIC	OK	21.8382	11.6387	-0.907922	3.33716	0.000846407	0.0216584	yes
Fcamr	chr1:132697478-132711317	FVB CONTROL	OVE26 DIABETIC	OK	6.96604	3.71393	-0.907392	3.36976	0.000752332	0.0197514	yes
2610019F03Rik	chr8:13952007-13974777	FVB CONTROL	OVE26 DIABETIC	OK	5.28301	2.81776	-0.906814	3.41247	0.000643759	0.017644	yes
Lman2l	chr1:36480030-36502084	FVB CONTROL	OVE26 DIABETIC	OK	6.94407	3.70535	-0.906173	3.57305	0.000352843	0.0111296	yes
Chrna4	chr2:180757015-180773882	FVB CONTROL	OVE26 DIABETIC	OK	4.29244	2.29358	-0.904196	3.74192	0.000182619	0.00650917	yes
Dhdds	chr4:133524971-133556779	FVB CONTROL	OVE26 DIABETIC	OK	6.49719	3.47644	-0.902206	3.79858	0.00014553	0.00534306	yes
1300002K09Rik	chr4:45861818-45899880	FVB CONTROL	OVE26 DIABETIC	OK	2.42664	1.30062	-0.899767	3.03317	0.00241997	0.0494786	yes
BC026585	chr1:159388712-159418864	FVB CONTROL	OVE26 DIABETIC	OK	330.316	177.045	-0.899728	3.11726	0.00182542	0.0399126	yes
Arf1	chr11:59024913-59041769	FVB CONTROL	OVE26 DIABETIC	OK	169.99	91.2017	-0.898321	3.20786	0.00133725	0.0312288	yes
Tmem30a	chr9:79616747-79641237	FVB CONTROL	OVE26 DIABETIC	OK	17.0609	9.16733	-0.896124	4.0211	5.79e-05	0.00251062	yes
Morf4l2	chrX:133267489-133337900	FVB CONTROL	OVE26 DIABETIC	OK	34.531	18.5551	-0.896081	3.66541	0.000246945	0.00824067	yes
Pxn	chr5:115956710-116005995	FVB CONTROL	OVE26 DIABETIC	OK	2.7158	1.46086	-0.894565	3.13893	0.00169566	0.0377803	yes
Tmem109	chr19:10945151-10956233	FVB CONTROL	OVE26 DIABETIC	OK	43.5146	23.4148	-0.894077	4.0027	6.26e-05	0.00268248	yes
Trps1	chr15:50486304-50721587	FVB CONTROL	OVE26 DIABETIC	OK	4.42848	2.38848	-0.890721	4.05864	4.94e-05	0.0021912	yes
Cyb561	chr11:105795017-105805461	FVB CONTROL	OVE26 DIABETIC	OK	11.1303	6.01515	-0.88782	3.90537	9.41e-05	0.00375035	yes
Rnf24	chr2:131088235-131178628	FVB CONTROL	OVE26 DIABETIC	OK	7.44393	4.02344	-0.887633	3.55573	0.000376924	0.0116493	yes
Txnl1	chr18:63822454-63852013	FVB CONTROL	OVE26 DIABETIC	OK	10.82	5.85465	-0.886043	3.90229	9.53e-05	0.00378804	yes
Ppid	chr3:79395310-79407572	FVB CONTROL	OVE26 DIABETIC	OK	11.7219	6.34324	-0.885912	3.69457	0.000220261	0.00753024	yes
Dock8	chr19:25074018-25276922	FVB CONTROL	OVE26 DIABETIC	OK	1.85271	1.00527	-0.882045	3.47747	0.000506168	0.0146111	yes
Ninj1	chr13:49282915-49291620	FVB CONTROL	OVE26 DIABETIC	OK	54.5703	29.6128	-0.881895	4.01202	6.02e-05	0.00259131	yes
Tmem205	chr9:21725452-21731906	FVB CONTROL	OVE26 DIABETIC	OK	166.044	90.1714	-0.880825	3.84504	0.000120535	0.00460285	yes
Nudt8	chr19:4000579-4002102	FVB CONTROL	OVE26 DIABETIC	OK	24.8785	13.5132	-0.880528	3.52155	0.000429038	0.0127748	yes
Cyp2a4	chr7:27092210-27100107	FVB CONTROL	OVE26 DIABETIC	OK	63.8158	34.6999	-0.878985	3.8448	0.000120652	0.00460285	yes
Eif5a	chr11:69730213-69735460	FVB CONTROL	OVE26 DIABETIC	OK	248.31	135.12	-0.877906	3.12563	0.00177426	0.039027	yes
Itgb8	chr12:120401275-120476749	FVB CONTROL	OVE26 DIABETIC	OK	3.96527	2.15814	-0.877634	3.28655	0.00101421	0.0250525	yes
Ces2d-ps	chr8:107391323-107397982	FVB CONTROL	OVE26 DIABETIC	OK	10.6692	5.8098	-0.876896	3.64118	0.000271389	0.00886446	yes
Ndfip1	chr18:38578628-38624060	FVB CONTROL	OVE26 DIABETIC	OK	20.0561	10.9393	-0.874517	3.33281	0.000859732	0.0219037	yes
Slc22a2	chr17:12777054-12821354	FVB CONTROL	OVE26 DIABETIC	OK	67.604	36.8771	-0.874385	3.69071	0.000223633	0.00761002	yes
Reps2	chrX:158849885-159081533	FVB CONTROL	OVE26 DIABETIC	OK	2.28465	1.24795	-0.872414	3.543	0.000395607	0.0121117	yes
Cml5	chr6:85767211-85770966	FVB CONTROL	OVE26 DIABETIC	OK	202.495	110.648	-0.871907	3.5233	0.00042621	0.0127294	yes
Ggct	chr6:54935088-54942861	FVB CONTROL	OVE26 DIABETIC	OK	10.2956	5.63013	-0.870784	3.28981	0.00100253	0.0248637	yes
Zfp101	chr17:33517123-33531582	FVB CONTROL	OVE26 DIABETIC	OK	3.91723	2.14532	-0.86864	3.10168	0.00192423	0.041424	yes
Zpld1	chr16:55225287-55283350	FVB CONTROL	OVE26 DIABETIC	OK	4.04772	2.21849	-0.867532	3.05985	0.00221447	0.0463289	yes
Grb7	chr11:98308147-98316687	FVB CONTROL	OVE26 DIABETIC	OK	27.6751	15.2002	-0.864502	3.94922	7.84e-05	0.00324016	yes
Arf4	chr14:27457682-27476744	FVB CONTROL	OVE26 DIABETIC	OK	100.977	55.4732	-0.864164	3.45945	0.00054128	0.0153672	yes
Snx6	chr12:55847343-55896649	FVB CONTROL	OVE26 DIABETIC	OK	140.424	77.172	-0.863643	3.26744	0.00108523	0.0264748	yes
Pigt	chr2:164323024-164333801	FVB CONTROL	OVE26 DIABETIC	OK	7.15692	3.93475	-0.863067	3.5253	0.000423004	0.0126947	yes
Tmem39a	chr16:38558810-38592275	FVB CONTROL	OVE26 DIABETIC	OK	3.89692	2.14332	-0.862485	3.12695	0.00176628	0.0389233	yes
Ccdc6	chr10:69559868-69655948	FVB CONTROL	OVE26 DIABETIC	OK	32.6803	18.0269	-0.858268	3.40078	0.000671933	0.018128	yes
Chmp6	chr11:119775123-119780866	FVB CONTROL	OVE26 DIABETIC	OK	27.8068	15.4488	-0.847939	3.8294	0.000128458	0.00485011	yes
Mrpl44	chr1:79772592-79778020	FVB CONTROL	OVE26 DIABETIC	OK	28.3448	15.8459	-0.838973	3.79827	0.000145708	0.00534306	yes
Psmd7	chr8:110104279-110112382	FVB CONTROL	OVE26 DIABETIC	OK	43.4091	24.2695	-0.838855	3.8324	0.000126898	0.0048036	yes
Ran	chr5:129526030-129530196	FVB CONTROL	OVE26 DIABETIC	OK	16.4626	9.2062	-0.838517	3.8113	0.00013824	0.00514648	yes
Sec23b	chr2:144382012-144416479	FVB CONTROL	OVE26 DIABETIC	OK	51.7944	28.9686	-0.838308	3.43422	0.000594258	0.0165979	yes
0610010O12Rik	chr18:36508277-36553024	FVB CONTROL	OVE26 DIABETIC	OK	458.714	256.914	-0.836311	3.33116	0.000864847	0.0220149	yes
Trmt112	chr19:6984187-6996298	FVB CONTROL	OVE26 DIABETIC	OK	20.2434	11.345	-0.835398	3.3579	0.000785363	0.0203451	yes
Usp20	chr2:30837798-30878175	FVB CONTROL	OVE26 DIABETIC	OK	9.84692	5.51902	-0.83526	3.81455	0.000136429	0.00508569	yes
Fam195a	chr17:26000642-26005683	FVB CONTROL	OVE26 DIABETIC	OK	44.9832	25.217	-0.834993	3.73461	0.000188008	0.0066367	yes
Ogfod2	chr5:124562346-124565485	FVB CONTROL	OVE26 DIABETIC	OK	10.0907	5.65832	-0.834587	3.26602	0.0010907	0.0264979	yes
Mep1b	chr18:21230844-21258700	FVB CONTROL	OVE26 DIABETIC	OK	59.5445	33.4192	-0.833289	3.46687	0.000526554	0.0150141	yes
Pth1r	chr9:110624588-110649649	FVB CONTROL	OVE26 DIABETIC	OK	44.2422	24.8471	-0.832346	3.70589	0.000210651	0.00729535	yes
ORF63	chr16:87553574-87595581	FVB CONTROL	OVE26 DIABETIC	OK	30.4367	17.1078	-0.831158	3.7221	0.000197571	0.00693248	yes
Ralb	chr1:121366881-121401359	FVB CONTROL	OVE26 DIABETIC	OK	9.86202	5.5449	-0.830723	3.56041	0.000370273	0.01148	yes
Nudt19	chr7:36332203-36340947	FVB CONTROL	OVE26 DIABETIC	OK	46.6132	26.2333	-0.82934	3.65736	0.000254828	0.00845904	yes
Dusp11	chr6:85892262-85911661	FVB CONTROL	OVE26 DIABETIC	OK	6.59668	3.7158	-0.828067	3.79258	0.000149088	0.00542625	yes
Epb4.9	chr14:71003477-71029961	FVB CONTROL	OVE26 DIABETIC	OK	8.53104	4.81367	-0.825585	3.54366	0.000394612	0.0120939	yes
Galns	chr8:125102136-125135387	FVB CONTROL	OVE26 DIABETIC	OK	38.6387	21.8236	-0.824156	3.3879	0.000704308	0.0188624	yes
Acmsd	chr1:129625989-129664141	FVB CONTROL	OVE26 DIABETIC	OK	35.0061	19.7755	-0.823889	3.47348	0.000513754	0.0147284	yes
Abhd3	chr18:10644408-10706694	FVB CONTROL	OVE26 DIABETIC	OK	78.3778	44.2942	-0.823326	3.48763	0.00048733	0.0141649	yes
Chd3	chr11:69156774-69182928	FVB CONTROL	OVE26 DIABETIC	OK	1.63411	0.924442	-0.821847	3.07743	0.00208794	0.0442972	yes
Ncor1	chr11:62130191-62270834	FVB CONTROL	OVE26 DIABETIC	OK	6.51513	3.68585	-0.821798	3.74021	0.000183867	0.0065457	yes
Zfp830	chr11:82577846-82581124	FVB CONTROL	OVE26 DIABETIC	OK	7.1234	4.04018	-0.818145	3.54207	0.000396997	0.0121416	yes
Aldh3a2	chr11:61058256-61080629	FVB CONTROL	OVE26 DIABETIC	OK	63.8467	36.2375	-0.817128	3.26618	0.00109008	0.0264979	yes
2410066E13Rik	chr6:54631765-54650400	FVB CONTROL	OVE26 DIABETIC	OK	23.0767	13.1016	-0.816689	3.71788	0.000200898	0.00702401	yes
Edem1	chr6:108778634-108809350	FVB CONTROL	OVE26 DIABETIC	OK	17.4911	9.95336	-0.813368	3.53918	0.000401377	0.0121991	yes
Nadk	chr4:154936500-154965110	FVB CONTROL	OVE26 DIABETIC	OK	16.2216	9.2383	-0.812218	3.69745	0.000217772	0.00746921	yes
Tars	chr15:11313417-11329413	FVB CONTROL	OVE26 DIABETIC	OK	12.6879	7.22848	-0.811684	3.64522	0.00026716	0.00876542	yes
Gcnt2	chr13:40955500-41056261	FVB CONTROL	OVE26 DIABETIC	OK	13.3356	7.61073	-0.809179	3.38322	0.0007164	0.0191338	yes
Fads2	chr19:10138653-10175993	FVB CONTROL	OVE26 DIABETIC	OK	10.8017	6.17533	-0.80667	3.20528	0.00134932	0.0314258	yes
Agphd1	chr9:54765096-54797731	FVB CONTROL	OVE26 DIABETIC	OK	44.1526	25.2536	-0.80601	3.14893	0.0016387	0.0368591	yes
Gpr137b-ps	chr13:12706332-12742662	FVB CONTROL	OVE26 DIABETIC	OK	20.2929	11.6178	-0.80464	3.64763	0.000264675	0.00870338	yes
1810046J19Rik	chr11:98273797-98300302	FVB CONTROL	OVE26 DIABETIC	OK	151.34	86.7029	-0.803644	3.47497	0.000510913	0.0146613	yes
Tardbp	chr4:147976652-148001105	FVB CONTROL	OVE26 DIABETIC	OK	11.889	6.81216	-0.803438	3.05136	0.00227804	0.047236	yes
Uap1	chr1:172072133-172105077	FVB CONTROL	OVE26 DIABETIC	OK	24.1787	13.861	-0.802705	3.65725	0.000254935	0.00845904	yes
Mbd1	chr18:74427941-74442338	FVB CONTROL	OVE26 DIABETIC	OK	10.6921	6.15376	-0.797011	3.46955	0.000521334	0.0148875	yes
Sgta	chr10:80506817-80522899	FVB CONTROL	OVE26 DIABETIC	OK	28.2291	16.2485	-0.79688	3.65253	0.000259671	0.00857219	yes
Opa3	chr7:19813737-19832166	FVB CONTROL	OVE26 DIABETIC	OK	6.13418	3.53292	-0.796008	3.06429	0.00218185	0.045858	yes
Coq9	chr8:97362316-97378795	FVB CONTROL	OVE26 DIABETIC	OK	109.879	63.3203	-0.795182	3.26473	0.00109567	0.0265745	yes
Ndrg2	chr14:52524945-52533163	FVB CONTROL	OVE26 DIABETIC	OK	56.9768	32.8966	-0.792436	3.15255	0.00161853	0.0365341	yes
D4Ertd22e	chr4:140668929-140695711	FVB CONTROL	OVE26 DIABETIC	OK	11.9927	6.92448	-0.792382	3.15955	0.00158014	0.0358609	yes
Srpk1	chr17:28726536-28759399	FVB CONTROL	OVE26 DIABETIC	OK	13.9169	8.06545	-0.787015	3.54548	0.000391906	0.0120352	yes
St6galnac2	chr11:116538018-116555974	FVB CONTROL	OVE26 DIABETIC	OK	66.0074	38.2999	-0.785288	3.33435	0.000854975	0.0218205	yes
Htra1	chr7:138079716-138129172	FVB CONTROL	OVE26 DIABETIC	OK	8.47974	4.93095	-0.782153	3.18318	0.00145668	0.0335529	yes
Fubp1	chr3:151873421-151899794	FVB CONTROL	OVE26 DIABETIC	OK	5.68132	3.30543	-0.781389	3.56841	0.000359153	0.0112303	yes
Add1	chr5:34916362-34974954	FVB CONTROL	OVE26 DIABETIC	OK	8.63297	5.02362	-0.781131	3.29447	0.00098608	0.0245256	yes
Rab1b	chr19:5099206-5106996	FVB CONTROL	OVE26 DIABETIC	OK	13.356	7.7767	-0.780258	3.3762	0.00073494	0.0194652	yes
Acbd4	chr11:102963001-102973513	FVB CONTROL	OVE26 DIABETIC	OK	12.6027	7.34883	-0.77815	3.40321	0.00066599	0.0180174	yes
D17Wsu104e	chr17:56315963-56323343	FVB CONTROL	OVE26 DIABETIC	OK	61.4448	35.9337	-0.773953	3.53455	0.000408474	0.0123763	yes
Mlxipl	chr5:135582782-135613792	FVB CONTROL	OVE26 DIABETIC	OK	4.64572	2.71782	-0.773449	3.05614	0.00224209	0.0466555	yes
Rangap1	chr15:81534677-81560349	FVB CONTROL	OVE26 DIABETIC	OK	5.13237	3.00908	-0.770305	3.02905	0.00245327	0.049985	yes
Nucb1	chr7:52748043-52765778	FVB CONTROL	OVE26 DIABETIC	OK	13.2862	7.79409	-0.769476	3.49543	0.00047329	0.0138531	yes
Cxcr7	chr1:92100577-92112863	FVB CONTROL	OVE26 DIABETIC	OK	23.5979	13.8519	-0.768571	3.47706	0.000506944	0.0146164	yes
Nhp2	chr11:51433274-51449398	FVB CONTROL	OVE26 DIABETIC	OK	94.9282	55.7408	-0.768103	3.17103	0.00151898	0.0347421	yes
Coro1b	chr19:4148662-4154035	FVB CONTROL	OVE26 DIABETIC	OK	15.3454	9.03974	-0.763457	3.38194	0.000719753	0.0192059	yes
Coasy	chr11:100943938-100947933	FVB CONTROL	OVE26 DIABETIC	OK	42.0443	24.7793	-0.762776	3.37498	0.000738217	0.0195097	yes
Tpk1	chr6:43295005-43616174	FVB CONTROL	OVE26 DIABETIC	OK	48.8626	28.8429	-0.760517	3.26057	0.00111189	0.0269011	yes
Ccnl2	chr4:155186597-155198652	FVB CONTROL	OVE26 DIABETIC	OK	7.01522	4.14335	-0.75969	3.05855	0.00222407	0.0464456	yes
Ddx41	chr13:55631770-55638019	FVB CONTROL	OVE26 DIABETIC	OK	8.82538	5.21391	-0.759291	3.17045	0.00152204	0.0347697	yes
Snx3	chr10:42221859-42255175	FVB CONTROL	OVE26 DIABETIC	OK	53.9552	31.9098	-0.757765	3.44753	0.000565745	0.0159536	yes
Selm	chr11:3414704-3417354	FVB CONTROL	OVE26 DIABETIC	OK	23.5193	13.9191	-0.756777	3.102	0.0019222	0.0414107	yes
Slc35b1	chr11:95246235-95252966	FVB CONTROL	OVE26 DIABETIC	OK	52.9772	31.3909	-0.755023	3.40443	0.000663014	0.0179867	yes
Plau	chr14:21655883-21662610	FVB CONTROL	OVE26 DIABETIC	OK	25.6459	15.2004	-0.754619	3.40684	0.000657202	0.0179041	yes
Derl2	chr11:70820946-70832765	FVB CONTROL	OVE26 DIABETIC	OK	27.2552	16.1591	-0.754186	3.31357	0.000921129	0.0230865	yes
Rabggta	chr14:56334713-56341013	FVB CONTROL	OVE26 DIABETIC	OK	31.8437	18.884	-0.753839	3.37624	0.000734838	0.0194652	yes
Ush1c	chr7:53450720-53493860	FVB CONTROL	OVE26 DIABETIC	OK	34.9797	20.7522	-0.753255	3.29925	0.000969438	0.0241732	yes
2810004N23Rik	chr8:127363254-127386929	FVB CONTROL	OVE26 DIABETIC	OK	17.1585	10.2006	-0.750265	3.21795	0.00129113	0.0304862	yes
Edf1	chr2:25413419-25417602	FVB CONTROL	OVE26 DIABETIC	OK	61.8415	36.7928	-0.74915	3.3728	0.000744087	0.0195733	yes
Spcs2	chr7:106986078-107007393	FVB CONTROL	OVE26 DIABETIC	OK	19.4017	11.5438	-0.749064	3.42507	0.00061465	0.0169893	yes
Top1	chr2:160471632-160548499	FVB CONTROL	OVE26 DIABETIC	OK	10.4075	6.19422	-0.748633	3.41733	0.000632396	0.0173977	yes
Pcyt2	chr11:120471400-120479204	FVB CONTROL	OVE26 DIABETIC	OK	82.1743	48.9777	-0.746562	3.15105	0.00162685	0.0366655	yes
Nuak2	chr1:134212701-134230065	FVB CONTROL	OVE26 DIABETIC	OK	6.32693	3.78267	-0.742099	3.07901	0.00207691	0.0441592	yes
Fam32a	chr8:74743628-74747674	FVB CONTROL	OVE26 DIABETIC	OK	49.793	29.7778	-0.741705	3.31137	0.000928388	0.0232287	yes
Tgm2	chr2:157942140-157972128	FVB CONTROL	OVE26 DIABETIC	OK	17.1247	10.2474	-0.740827	3.3653	0.000764605	0.0200019	yes
Fam173b	chr15:31531870-31547290	FVB CONTROL	OVE26 DIABETIC	OK	24.0872	14.4167	-0.740533	3.22362	0.00126581	0.0300056	yes
H6pd	chr4:149353589-149383132	FVB CONTROL	OVE26 DIABETIC	OK	17.9083	10.7204	-0.740266	3.2852	0.0010191	0.0251124	yes
Myo7b	chr18:32118887-32196585	FVB CONTROL	OVE26 DIABETIC	OK	2.68042	1.60634	-0.738678	3.06461	0.00217956	0.0458428	yes
Gimap9	chr6:48626133-48628703	FVB CONTROL	OVE26 DIABETIC	OK	14.8975	8.93563	-0.737433	3.09001	0.00200146	0.0428348	yes
Tmem64	chr4:15192966-15213900	FVB CONTROL	OVE26 DIABETIC	OK	4.87606	2.92547	-0.737049	3.18475	0.00144881	0.0334505	yes
Psmd6	chr14:14944698-14953418	FVB CONTROL	OVE26 DIABETIC	OK	61.9325	37.1924	-0.735691	3.34081	0.000835337	0.0213938	yes
Dpp7	chr2:25207809-25211852	FVB CONTROL	OVE26 DIABETIC	OK	40.4196	24.3201	-0.732905	3.31313	0.000922586	0.0231033	yes
Krt7	chr15:101242833-101258237	FVB CONTROL	OVE26 DIABETIC	OK	31.7776	19.1212	-0.732837	3.3254	0.000882903	0.0223558	yes
Ccdc107	chr4:43506236-43508793	FVB CONTROL	OVE26 DIABETIC	OK	76.4256	46.0089	-0.732145	3.34505	0.000822683	0.0211251	yes
Itgb6	chr2:60436348-60560660	FVB CONTROL	OVE26 DIABETIC	OK	12.3792	7.45754	-0.731151	3.1557	0.00160111	0.0362246	yes
Arsb	chr13:94541633-94712971	FVB CONTROL	OVE26 DIABETIC	OK	9.42723	5.68493	-0.729692	3.32836	0.0008736	0.0221911	yes
Igfbp4	chr11:98902573-98913957	FVB CONTROL	OVE26 DIABETIC	OK	38.5924	23.4323	-0.719816	3.24407	0.00117834	0.0283216	yes
Echdc2	chr4:107838070-107851913	FVB CONTROL	OVE26 DIABETIC	OK	35.7316	21.6975	-0.719669	3.2837	0.00102455	0.0251831	yes
Treh	chr9:44481320-44494387	FVB CONTROL	OVE26 DIABETIC	OK	51.5302	31.3731	-0.715894	3.13012	0.00174737	0.038697	yes
Fkbp1a	chr2:151368234-151387427	FVB CONTROL	OVE26 DIABETIC	OK	24.9172	15.1934	-0.713704	3.24986	0.00115462	0.0277745	yes
Psmd4	chr3:94836626-94846467	FVB CONTROL	OVE26 DIABETIC	OK	48.3591	29.4944	-0.713347	3.26688	0.0010874	0.0264764	yes
Ybx1	chr4:118949931-118967118	FVB CONTROL	OVE26 DIABETIC	OK	11.8607	7.23584	-0.712962	3.13243	0.00173364	0.0384512	yes
Chchd2	chr5:130357031-130363340	FVB CONTROL	OVE26 DIABETIC	OK	65.8854	40.2828	-0.709793	3.24049	0.00119326	0.0285866	yes
Fndc3a	chr14:72937759-73109810	FVB CONTROL	OVE26 DIABETIC	OK	3.52931	2.15817	-0.709582	3.06828	0.00215292	0.0453474	yes
Lman2	chr13:55445193-55464144	FVB CONTROL	OVE26 DIABETIC	OK	13.3935	8.21174	-0.705773	3.2264	0.00125359	0.0298368	yes
Cib1	chr7:87372045-87377502	FVB CONTROL	OVE26 DIABETIC	OK	95.4084	58.5347	-0.704824	3.20309	0.00135963	0.0315905	yes
Ddrgk1	chr2:130479818-130490381	FVB CONTROL	OVE26 DIABETIC	OK	48.7842	30.012	-0.700873	3.19983	0.00137509	0.0318741	yes
Mrps7	chr11:115465464-115468938	FVB CONTROL	OVE26 DIABETIC	OK	33.4027	20.5991	-0.697388	3.18856	0.00142982	0.0330641	yes
Clic4	chr4:134769884-134828675	FVB CONTROL	OVE26 DIABETIC	OK	9.94876	6.14051	-0.696158	3.18762	0.00143449	0.0331459	yes
Galnt1	chr18:24363844-24445317	FVB CONTROL	OVE26 DIABETIC	OK	7.12145	4.40227	-0.693922	3.03763	0.0023845	0.0490248	yes
Mrpl34	chr8:73988824-73989652	FVB CONTROL	OVE26 DIABETIC	OK	77.5025	48.1354	-0.687145	3.11129	0.00186273	0.0404868	yes
Cux1	chr5:136724004-137043301	FVB CONTROL	OVE26 DIABETIC	OK	13.6264	8.46333	-0.68711	3.04078	0.00235965	0.04855	yes
Wdr18	chr10:79422896-79431991	FVB CONTROL	OVE26 DIABETIC	OK	12.9035	8.09207	-0.673184	3.0742	0.00211071	0.0446833	yes
Ptrf	chr11:100818050-100831931	FVB CONTROL	OVE26 DIABETIC	OK	9.79211	15.7844	0.688809	-3.08547	0.00203233	0.0434003	yes
Slc6a8	chrX:70918471-70927839	FVB CONTROL	OVE26 DIABETIC	OK	9.46968	15.3096	0.693044	-3.20159	0.00136672	0.0317303	yes
Inpp5k	chr11:75444521-75462367	FVB CONTROL	OVE26 DIABETIC	OK	14.8116	24.2021	0.708402	-3.21546	0.00130234	0.0306237	yes
Mal2	chr15:54402920-54434401	FVB CONTROL	OVE26 DIABETIC	OK	20.1316	33.1241	0.718417	-3.18378	0.00145365	0.0335095	yes
Sfxn2	chr19:46647854-46671390	FVB CONTROL	OVE26 DIABETIC	OK	5.29669	8.73107	0.721068	-3.07748	0.00208762	0.0442972	yes
Prodh2	chr7:31278676-31298421	FVB CONTROL	OVE26 DIABETIC	OK	23.5874	38.936	0.72309	-3.2612	0.00110941	0.0268633	yes
Aqp4	chr18:15547902-15562193	FVB CONTROL	OVE26 DIABETIC	OK	8.40641	13.8828	0.723737	-3.27258	0.00106571	0.0260636	yes
Lpin2	chr17:71533317-71599158	FVB CONTROL	OVE26 DIABETIC	OK	5.1816	8.61034	0.732673	-3.14783	0.00164487	0.0369579	yes
Rpp21	chr17:36392617-36394791	FVB CONTROL	OVE26 DIABETIC	OK	62.2037	105.686	0.764705	-3.36398	0.000768262	0.0200618	yes
Sepw1	chr7:16502556-16507720	FVB CONTROL	OVE26 DIABETIC	OK	48.901	83.3625	0.769534	-3.46229	0.000535607	0.0152357	yes
Lgr4	chr2:109757803-109854414	FVB CONTROL	OVE26 DIABETIC	OK	13.382	23.0291	0.783162	-3.38361	0.000715396	0.0191244	yes
Mfsd4	chr1:133923197-133964639	FVB CONTROL	OVE26 DIABETIC	OK	9.45433	16.2832	0.784335	-3.18406	0.00145223	0.033503	yes
Tmem43	chr6:91423744-91438452	FVB CONTROL	OVE26 DIABETIC	OK	5.07263	8.76832	0.789567	-3.26012	0.00111366	0.0269216	yes
Pex11a	chr7:86882149-86887911	FVB CONTROL	OVE26 DIABETIC	OK	18.8939	32.807	0.796078	-3.21314	0.00131294	0.0308236	yes
Cyp2d22	chr15:82200956-82210690	FVB CONTROL	OVE26 DIABETIC	OK	15.5894	27.582	0.823168	-3.58609	0.000335677	0.0107252	yes
Lrrc66	chr5:73997880-74023660	FVB CONTROL	OVE26 DIABETIC	OK	5.54385	9.84457	0.828439	-3.52508	0.000423356	0.0126947	yes
Mif	chr10:75322097-75322995	FVB CONTROL	OVE26 DIABETIC	OK	160.35	284.902	0.829244	-3.61456	0.000300859	0.00969734	yes
Gm16379	chr9:14649687-14650215	FVB CONTROL	OVE26 DIABETIC	OK	54.3396	96.6277	0.830433	-3.55701	0.000375104	0.0116175	yes
Abcd4	chr12:85943480-85958416	FVB CONTROL	OVE26 DIABETIC	OK	5.04094	8.97182	0.831707	-3.32842	0.000873386	0.0221911	yes
Elmod3	chr6:72515920-72548336	FVB CONTROL	OVE26 DIABETIC	OK	10.5623	18.8242	0.833657	-3.65239	0.000259808	0.00857219	yes
Klf13	chr7:71031236-71083801	FVB CONTROL	OVE26 DIABETIC	OK	3.0733	5.53522	0.84885	-3.60107	0.000316913	0.0101924	yes
Mogat2	chr7:106367593-106387121	FVB CONTROL	OVE26 DIABETIC	OK	15.2887	27.5529	0.849734	-3.75418	0.000173908	0.00624995	yes
Car14	chr3:95697918-95708562	FVB CONTROL	OVE26 DIABETIC	OK	93.6504	168.778	0.849772	-3.06164	0.00220129	0.0462334	yes
Iqgap2	chr13:96397131-96661877	FVB CONTROL	OVE26 DIABETIC	OK	1.40279	2.53892	0.855913	-3.08599	0.00202874	0.0433552	yes
Akr1d1	chr6:37480172-37518815	FVB CONTROL	OVE26 DIABETIC	OK	4.43462	8.04378	0.859064	-3.39528	0.000685579	0.0184791	yes
Rgs5	chr1:171585631-171623657	FVB CONTROL	OVE26 DIABETIC	OK	25.6187	46.5691	0.862177	-3.89733	9.73e-05	0.00385605	yes
Nudt7	chr8:116657478-116676205	FVB CONTROL	OVE26 DIABETIC	OK	10.0445	18.3445	0.868946	-3.05731	0.00223334	0.0465395	yes
Lgals3bp	chr11:118254065-118263245	FVB CONTROL	OVE26 DIABETIC	OK	6.83825	12.5549	0.876553	-3.62098	0.000293487	0.00950151	yes
Muc1	chr3:89032973-89037291	FVB CONTROL	OVE26 DIABETIC	OK	6.43316	11.8208	0.877723	-3.55649	0.000375843	0.0116281	yes
Ktn1	chr14:48283430-48356239	FVB CONTROL	OVE26 DIABETIC	OK	2.08315	3.86723	0.892533	-3.35642	0.000789583	0.0204364	yes
Fbln5	chr12:102984774-103057265	FVB CONTROL	OVE26 DIABETIC	OK	2.54001	4.7336	0.898104	-3.67463	0.000238197	0.00801254	yes
Plat	chr8:23868215-23893320	FVB CONTROL	OVE26 DIABETIC	OK	17.1754	32.0489	0.89993	-4.0735	4.63e-05	0.00209076	yes
Cbr1	chr16:93608081-93610594	FVB CONTROL	OVE26 DIABETIC	OK	11.9598	22.5345	0.913945	-3.57115	0.000355413	0.011185	yes
Msl3	chrX:165092049-165111834	FVB CONTROL	OVE26 DIABETIC	OK	10.5812	20.016	0.91965	-4.10603	4.03e-05	0.00183696	yes
Serping1	chr2:84605516-84615586	FVB CONTROL	OVE26 DIABETIC	OK	21.5595	40.8014	0.920297	-4.16846	3.07e-05	0.00147296	yes
Sparcl1	chr5:104508127-104543107	FVB CONTROL	OVE26 DIABETIC	OK	3.44747	6.53811	0.923338	-3.57519	0.00034998	0.0110735	yes
Txndc16	chr14:45754122-45839069	FVB CONTROL	OVE26 DIABETIC	OK	1.67766	3.18324	0.924046	-3.1611	0.00157173	0.0356977	yes
Mfsd7c	chr12:87087488-87154535	FVB CONTROL	OVE26 DIABETIC	OK	5.31185	10.2215	0.944326	-4.04563	5.22e-05	0.00229564	yes
Btg2	chr1:135971441-135975732	FVB CONTROL	OVE26 DIABETIC	OK	3.62713	6.99795	0.948102	-3.70815	0.00020878	0.00725628	yes
Spon1	chr7:120909511-121186889	FVB CONTROL	OVE26 DIABETIC	OK	1.14796	2.21488	0.94816	-3.30406	0.000952968	0.0238234	yes
Aldoc	chr11:78137699-78140262	FVB CONTROL	OVE26 DIABETIC	OK	7.82133	15.1173	0.950715	-3.82086	0.000132985	0.00498252	yes
Fmo4	chr1:164724013-164742680	FVB CONTROL	OVE26 DIABETIC	OK	5.56088	10.7581	0.952033	-3.57636	0.000348407	0.0110528	yes
Nupr1	chr7:133766759-133768984	FVB CONTROL	OVE26 DIABETIC	OK	59.6096	115.353	0.952439	-4.2265	2.37e-05	0.00117669	yes
Fam13a	chr6:58883529-58974496	FVB CONTROL	OVE26 DIABETIC	OK	8.259	16.078	0.961046	-4.31539	1.59e-05	0.000833563	yes
Prom1	chr5:44384860-44492975	FVB CONTROL	OVE26 DIABETIC	OK	5.86015	11.4257	0.963279	-3.66541	0.000246947	0.00824067	yes
Iyd	chr10:6791663-6806262	FVB CONTROL	OVE26 DIABETIC	OK	50.9561	99.3721	0.963587	-4.2324	2.31e-05	0.00115012	yes
Klf10	chr15:38224167-38230462	FVB CONTROL	OVE26 DIABETIC	OK	10.8201	21.1424	0.966427	-4.31125	1.62e-05	0.000845123	yes
Eif4ebp3	chr18:36823713-36825978	FVB CONTROL	OVE26 DIABETIC	OK	23.7735	46.798	0.977093	-3.58462	0.000337567	0.0107738	yes
Aqp3	chr4:41039756-41045216	FVB CONTROL	OVE26 DIABETIC	OK	73.0335	144.349	0.982931	-4.05989	4.91e-05	0.00218615	yes
Tln2	chr9:67064891-67407510	FVB CONTROL	OVE26 DIABETIC	OK	3.51417	6.96167	0.986249	-4.43327	9.28e-06	0.000519958	yes
Folh1	chr7:93867485-93924374	FVB CONTROL	OVE26 DIABETIC	OK	13.8892	27.7248	0.997212	-4.13877	3.49e-05	0.00163946	yes
Anxa1	chr19:20447923-20465161	FVB CONTROL	OVE26 DIABETIC	OK	5.72375	11.447	0.999937	-3.48814	0.000486389	0.0141516	yes
Slc26a6	chr9:108756373-108815380	FVB CONTROL	OVE26 DIABETIC	OK	2.19136	4.39893	1.00532	-3.41081	0.000647706	0.0177025	yes
Acox2	chr14:9058024-9091533	FVB CONTROL	OVE26 DIABETIC	OK	46.7161	94.1029	1.01032	-3.59688	0.000322061	0.0103352	yes
Tgfbr3	chr5:107535588-107718614	FVB CONTROL	OVE26 DIABETIC	OK	2.71893	5.48332	1.01201	-4.31117	1.62e-05	0.000845123	yes
Clec2h	chr6:128612402-128627392	FVB CONTROL	OVE26 DIABETIC	OK	10.4038	20.9966	1.01304	-4.43116	9.37e-06	0.000524065	yes
S100a6	chr3:90416815-90418336	FVB CONTROL	OVE26 DIABETIC	OK	13.2823	26.8371	1.01473	-3.5694	0.000357802	0.0112206	yes
Fabp3	chr4:129986021-129992707	FVB CONTROL	OVE26 DIABETIC	OK	17.7318	35.8751	1.01665	-3.73214	0.000189856	0.00669386	yes
3010026O09Rik	chr11:49988352-50013617	FVB CONTROL	OVE26 DIABETIC	OK	8.57981	17.4228	1.02196	-3.76289	0.000167963	0.00606365	yes
Scg5	chr2:113616469-113669248	FVB CONTROL	OVE26 DIABETIC	OK	10.3153	21.105	1.03279	-4.07309	4.64e-05	0.00209122	yes
Apob	chr12:7984482-8023645	FVB CONTROL	OVE26 DIABETIC	OK	0.625484	1.28604	1.03989	-3.85537	0.000115556	0.00443731	yes
Fga	chr3:82830074-82837539	FVB CONTROL	OVE26 DIABETIC	OK	6.87581	14.1486	1.04106	-3.92092	8.82e-05	0.00355995	yes
F2r	chr13:96371743-96388388	FVB CONTROL	OVE26 DIABETIC	OK	1.649	3.40207	1.04482	-3.32664	0.00087901	0.0222979	yes
Cdk18	chr1:134010123-134036262	FVB CONTROL	OVE26 DIABETIC	OK	3.01156	6.21606	1.04549	-3.89033	0.00010011	0.00393448	yes
Acot2	chr12:85328810-85334825	FVB CONTROL	OVE26 DIABETIC	OK	10.424	21.6185	1.05235	-4.14831	3.35e-05	0.00158343	yes
Acnat1	chr4:49456403-49463981	FVB CONTROL	OVE26 DIABETIC	OK	15.8676	32.916	1.0527	-4.06801	4.74e-05	0.00212748	yes
Fgg	chr3:82811817-82818971	FVB CONTROL	OVE26 DIABETIC	OK	5.44362	11.3315	1.0577	-3.51517	0.000439471	0.0130394	yes
Pnpla7	chr2:24831552-24909592	FVB CONTROL	OVE26 DIABETIC	OK	3.00133	6.29194	1.0679	-4.3721	1.23e-05	0.000668918	yes
Fbp2	chr13:62938244-62959730	FVB CONTROL	OVE26 DIABETIC	OK	17.5013	36.8189	1.07298	-4.57344	4.8e-06	0.000292863	yes
Tob2	chr15:81678699-81688756	FVB CONTROL	OVE26 DIABETIC	OK	1.81634	3.85724	1.08653	-3.80577	0.000141366	0.00522803	yes
Mgst1	chr6:138089057-138105273	FVB CONTROL	OVE26 DIABETIC	OK	53.2495	113.169	1.08763	-4.7317	2.23e-06	0.000152774	yes
Acer2	chr4:86520317-86566785	FVB CONTROL	OVE26 DIABETIC	OK	1.4486	3.08151	1.08898	-3.61626	0.000298888	0.0096532	yes
Maoa	chrX:16196823-16264938	FVB CONTROL	OVE26 DIABETIC	OK	0.977034	2.08525	1.09374	-3.16768	0.00153663	0.0350362	yes
Lass4	chr8:4493404-4526079	FVB CONTROL	OVE26 DIABETIC	OK	1.10392	2.35681	1.0942	-3.13988	0.00169018	0.0377157	yes
Slc14a2	chr18:78342882-78793689	FVB CONTROL	OVE26 DIABETIC	OK	7.12238	15.4276	1.11508	-3.87057	0.000108582	0.00420258	yes
Hddc2	chr10:31033210-31047892	FVB CONTROL	OVE26 DIABETIC	OK	7.55164	16.3779	1.11689	-3.28854	0.00100709	0.0249423	yes
Slc5a12	chr2:110437455-110489502	FVB CONTROL	OVE26 DIABETIC	OK	39.5505	86.4898	1.12883	-3.87146	0.000108184	0.00419268	yes
6030446N20Rik	chr18:12140447-12279962	FVB CONTROL	OVE26 DIABETIC	OK	1.43734	3.1522	1.13295	-3.12311	0.00178948	0.0392441	yes
Hebp1	chr6:135087536-135118233	FVB CONTROL	OVE26 DIABETIC	OK	43.1667	94.8688	1.13601	-4.98686	6.14e-07	4.81e-05	yes
Slc5a9	chr4:111547981-111575401	FVB CONTROL	OVE26 DIABETIC	OK	1.29787	2.86173	1.14075	-3.69873	0.000216681	0.00745133	yes
Muc20	chr16:32735971-32797521	FVB CONTROL	OVE26 DIABETIC	OK	2.98631	6.60705	1.14564	-3.98975	6.61e-05	0.00279684	yes
BC089597	chr10:127303531-127314375	FVB CONTROL	OVE26 DIABETIC	OK	78.2547	173.667	1.15008	-4.62683	3.71e-06	0.000237534	yes
Sh3bp5	chr14:32187149-32249219	FVB CONTROL	OVE26 DIABETIC	OK	2.6216	5.83968	1.15544	-3.89058	0.000100006	0.00393448	yes
Il5ra	chr6:106660372-106699031	FVB CONTROL	OVE26 DIABETIC	OK	1.35276	3.01372	1.15563	-3.5482	0.000387875	0.0119374	yes
Fas	chr19:34365148-34402260	FVB CONTROL	OVE26 DIABETIC	OK	4.34097	9.72718	1.16401	-3.80715	0.000140578	0.00520706	yes
Prps2	chrX:163784264-163820631	FVB CONTROL	OVE26 DIABETIC	OK	9.75817	21.9076	1.16675	-5.29639	1.18e-07	1.13e-05	yes
Slc2a5	chr4:149493452-149518277	FVB CONTROL	OVE26 DIABETIC	OK	22.6412	50.9632	1.17051	-5.02346	5.07e-07	4.03e-05	yes
G0s2	chr1:195098353-195099382	FVB CONTROL	OVE26 DIABETIC	OK	9.13608	20.6149	1.17404	-3.91676	8.97e-05	0.00361201	yes
Agpat9	chr5:101275247-101328121	FVB CONTROL	OVE26 DIABETIC	OK	2.26362	5.11232	1.17534	-3.94264	8.06e-05	0.00330705	yes
Npl	chr1:155350145-155396844	FVB CONTROL	OVE26 DIABETIC	OK	17.2125	39.0112	1.18044	-5.18561	2.15e-07	1.91e-05	yes
Slc28a1	chr7:88259684-88315302	FVB CONTROL	OVE26 DIABETIC	OK	2.99565	6.83077	1.18918	-4.34509	1.39e-05	0.000742973	yes
Pdk2	chr11:94887571-94902685	FVB CONTROL	OVE26 DIABETIC	OK	65.6798	150.89	1.19998	-4.5239	6.07e-06	0.00036301	yes
Pttg1	chr11:43233749-43239750	FVB CONTROL	OVE26 DIABETIC	OK	6.98562	16.08	1.20281	-3.11293	0.00185242	0.0403117	yes
Cpm	chr10:117066555-117124408	FVB CONTROL	OVE26 DIABETIC	OK	1.51667	3.49682	1.20513	-4.34375	1.4e-05	0.000746173	yes
Tipin	chr9:64129413-64152599	FVB CONTROL	OVE26 DIABETIC	OK	3.1107	7.21005	1.21277	-3.27717	0.00104855	0.0257082	yes
Cyp4a31	chr4:115236321-115251619	FVB CONTROL	OVE26 DIABETIC	OK	50.1953	116.467	1.2143	-3.69837	0.000216989	0.00745317	yes
Herc3	chr6:58783693-58870390	FVB CONTROL	OVE26 DIABETIC	OK	1.52443	3.54742	1.2185	-4.25068	2.13e-05	0.00106921	yes
Prim1	chr10:127452270-127467086	FVB CONTROL	OVE26 DIABETIC	OK	1.95873	4.56276	1.21999	-3.0562	0.00224158	0.0466555	yes
Stk39	chr2:68048503-68310038	FVB CONTROL	OVE26 DIABETIC	OK	1.71359	4.08466	1.25319	-4.03499	5.46e-05	0.00238429	yes
Amotl1	chr9:14346410-14419444	FVB CONTROL	OVE26 DIABETIC	OK	0.691875	1.65815	1.26099	-4.25636	2.08e-05	0.00104962	yes
Agmo	chr12:37968225-38308519	FVB CONTROL	OVE26 DIABETIC	OK	2.03853	4.88771	1.26163	-3.70522	0.000211205	0.00730589	yes
Cyp2d26	chr15:82620536-82624675	FVB CONTROL	OVE26 DIABETIC	OK	33.7132	81.3254	1.27039	-5.27437	1.33e-07	1.25e-05	yes
Plk3	chr4:116799417-116806557	FVB CONTROL	OVE26 DIABETIC	OK	1.68692	4.0838	1.27552	-3.57371	0.000351958	0.0111241	yes
Gpihbp1	chr15:75427087-75428643	FVB CONTROL	OVE26 DIABETIC	OK	7.22931	17.5372	1.27849	-3.88557	0.000102091	0.00399353	yes
Cyp2a5	chr7:27620357-27628283	FVB CONTROL	OVE26 DIABETIC	OK	10.8439	26.4968	1.28893	-5.27223	1.35e-07	1.27e-05	yes
Adamts5	chr16:85858401-85901370	FVB CONTROL	OVE26 DIABETIC	OK	0.301032	0.746963	1.31112	-3.17229	0.00151242	0.0346222	yes
Slc38a3	chr9:107553485-107571299	FVB CONTROL	OVE26 DIABETIC	OK	11.1715	27.8083	1.3157	-5.48902	4.04e-08	4.26e-06	yes
Utp20	chr10:88209351-88289559	FVB CONTROL	OVE26 DIABETIC	OK	2.84829	7.10673	1.31909	-5.66209	1.5e-08	1.74e-06	yes
Ddc	chr11:11714103-11798147	FVB CONTROL	OVE26 DIABETIC	OK	14.6564	36.7869	1.32766	-5.66175	1.5e-08	1.74e-06	yes
Fbxo21	chr5:118426778-118460200	FVB CONTROL	OVE26 DIABETIC	OK	1.61647	4.14238	1.35761	-4.57265	4.82e-06	0.000293348	yes
Mpzl2	chr9:44850426-44862126	FVB CONTROL	OVE26 DIABETIC	OK	2.58217	6.62259	1.35881	-4.95116	7.38e-07	5.65e-05	yes
Stc1	chr14:69647345-69659458	FVB CONTROL	OVE26 DIABETIC	OK	1.06611	2.74229	1.36302	-3.93094	8.46e-05	0.00344327	yes
1300015D01Rik	chr2:172950249-172958705	FVB CONTROL	OVE26 DIABETIC	OK	1.14917	2.9807	1.37506	-3.92759	8.58e-05	0.00348186	yes
Lyplal1	chr1:187911610-187941189	FVB CONTROL	OVE26 DIABETIC	OK	63.8347	165.7	1.37616	-5.71252	1.11e-08	1.34e-06	yes
Lpar2	chr8:72346463-72355001	FVB CONTROL	OVE26 DIABETIC	OK	0.51798	1.3467	1.37846	-3.5815	0.000341629	0.0108916	yes
Slc6a19	chr13:73818604-73847304	FVB CONTROL	OVE26 DIABETIC	OK	61.8948	161.645	1.38494	-5.25453	1.48e-07	1.37e-05	yes
2900092D14Rik	chr1:42757180-42760021	FVB CONTROL	OVE26 DIABETIC	OK	1.31064	3.4304	1.38811	-3.8815	0.000103814	0.00405011	yes
Xpnpep2	chrX:45461901-45490158	FVB CONTROL	OVE26 DIABETIC	OK	1.06265	2.83876	1.41759	-3.99066	6.59e-05	0.00279372	yes
8430408G22Rik	chr6:116583025-116623854	FVB CONTROL	OVE26 DIABETIC	OK	11.6861	31.2499	1.41905	-4.4658	7.98e-06	0.000460982	yes
Elovl6	chr3:129235303-129341411	FVB CONTROL	OVE26 DIABETIC	OK	0.951115	2.55915	1.42797	-4.69372	2.68e-06	0.000179869	yes
Trf	chr9:103111205-103132616	FVB CONTROL	OVE26 DIABETIC	OK	6.84236	18.4151	1.42832	-5.28629	1.25e-07	1.18e-05	yes
Gsta4	chr9:78039772-78057156	FVB CONTROL	OVE26 DIABETIC	OK	13.5271	36.4613	1.43051	-5.58737	2.31e-08	2.55e-06	yes
Hccs	chrX:165749462-165758275	FVB CONTROL	OVE26 DIABETIC	OK	1.51561	4.20155	1.47102	-4.06613	4.78e-05	0.0021414	yes
Fam134b	chr15:25773018-25903442	FVB CONTROL	OVE26 DIABETIC	OK	34.785	96.728	1.47547	-4.58745	4.49e-06	0.000276412	yes
Akr1c13	chr13:4190432-4204849	FVB CONTROL	OVE26 DIABETIC	OK	9.28419	25.8191	1.47559	-5.6846	1.31e-08	1.56e-06	yes
Slc22a29	chr19:8234657-8293329	FVB CONTROL	OVE26 DIABETIC	OK	3.35568	9.39281	1.48495	-5.17202	2.32e-07	2.03e-05	yes
Tmem86b	chr7:4579641-4582084	FVB CONTROL	OVE26 DIABETIC	OK	1.64363	4.62267	1.49184	-3.17706	0.00148775	0.0341344	yes
Mgmt	chr7:144086293-144319871	FVB CONTROL	OVE26 DIABETIC	OK	3.05945	8.6311	1.49627	-3.36136	0.000775591	0.0201812	yes
Ctgf	chr10:24315247-24318488	FVB CONTROL	OVE26 DIABETIC	OK	2.80902	7.99178	1.50845	-5.02644	5e-07	3.98e-05	yes
Mt1	chr8:96702988-96704227	FVB CONTROL	OVE26 DIABETIC	OK	367.362	1055.89	1.52318	-5.30076	1.15e-07	1.11e-05	yes
Mt2	chr8:96696517-96697467	FVB CONTROL	OVE26 DIABETIC	OK	23.2217	67.1523	1.53196	-5.53379	3.13e-08	3.43e-06	yes
Dnase1	chr16:4037144-4077810	FVB CONTROL	OVE26 DIABETIC	OK	465.275	1348.19	1.53487	-3.03642	0.00239405	0.0491224	yes
Ftcd	chr10:76038392-76053083	FVB CONTROL	OVE26 DIABETIC	OK	4.88567	14.1852	1.53775	-6.22654	4.77e-10	7.63e-08	yes
Cp	chr3:19857053-19935310	FVB CONTROL	OVE26 DIABETIC	OK	3.31469	9.6929	1.54805	-4.62297	3.78e-06	0.000241466	yes
2310001A20Rik	chr2:150408816-150434259	FVB CONTROL	OVE26 DIABETIC	OK	12.6935	37.463	1.56138	-6.92832	4.26e-12	1.04e-09	yes
Abcb1b	chr5:8798146-8866314	FVB CONTROL	OVE26 DIABETIC	OK	0.536992	1.58806	1.56429	-3.65156	0.000260652	0.00859036	yes
Nqo1	chr8:109912124-109927105	FVB CONTROL	OVE26 DIABETIC	OK	27.8449	83.4348	1.58323	-6.98762	2.8e-12	7.06e-10	yes
Clca1	chr3:144393279-144423703	FVB CONTROL	OVE26 DIABETIC	OK	0.501472	1.50404	1.5846	-3.1352	0.00171736	0.0381768	yes
Svopl	chr6:37933738-37996996	FVB CONTROL	OVE26 DIABETIC	OK	0.617572	1.85407	1.58602	-3.07863	0.00207958	0.0441838	yes
Spp2	chr1:90303593-90323013	FVB CONTROL	OVE26 DIABETIC	OK	207.058	624.893	1.59357	-6.08788	1.14e-09	1.76e-07	yes
Acaa2	chr18:74938865-74965861	FVB CONTROL	OVE26 DIABETIC	OK	97.8969	297.701	1.60453	-5.77568	7.66e-09	9.4e-07	yes
Dixdc1	chr9:50470857-50536089	FVB CONTROL	OVE26 DIABETIC	OK	0.396451	1.23873	1.64364	-3.88177	0.0001037	0.00405011	yes
Uroc1	chr6:90283282-90314542	FVB CONTROL	OVE26 DIABETIC	OK	1.9287	6.11571	1.66489	-5.56975	2.55e-08	2.81e-06	yes
Akr1c12	chr13:4267417-4278645	FVB CONTROL	OVE26 DIABETIC	OK	3.55552	11.2826	1.66596	-4.7903	1.67e-06	0.000118139	yes
Gsta3	chr1:21230669-21255640	FVB CONTROL	OVE26 DIABETIC	OK	27.6616	90.3994	1.70843	-6.64814	2.97e-11	6.04e-09	yes
Pdk4	chr6:5433350-5446278	FVB CONTROL	OVE26 DIABETIC	OK	1.73506	5.67925	1.71071	-5.66189	1.5e-08	1.74e-06	yes
Mcm5	chr8:77633426-77652338	FVB CONTROL	OVE26 DIABETIC	OK	0.36667	1.22445	1.73958	-3.21791	0.00129129	0.0304862	yes
Hacl1	chr14:32420411-32454151	FVB CONTROL	OVE26 DIABETIC	OK	20.9527	71.1298	1.76332	-6.72396	1.77e-11	3.78e-09	yes
March10	chr11:105222111-105318049	FVB CONTROL	OVE26 DIABETIC	OK	0.690574	2.36857	1.77815	-4.002	6.28e-05	0.00268648	yes
Gsto1	chr19:47929478-47939278	FVB CONTROL	OVE26 DIABETIC	OK	2.9022	10.0145	1.78688	-4.65572	3.23e-06	0.000212563	yes
Angptl4	chr17:33911844-33918520	FVB CONTROL	OVE26 DIABETIC	OK	8.18816	28.342	1.79133	-7.27916	3.36e-13	9.75e-11	yes
Gm129	chr3:95675444-95695853	FVB CONTROL	OVE26 DIABETIC	OK	3.72598	12.9544	1.79775	-5.26883	1.37e-07	1.29e-05	yes
Lgals4	chr7:29619010-29626722	FVB CONTROL	OVE26 DIABETIC	OK	3.88587	13.5352	1.8004	-5.38048	7.43e-08	7.33e-06	yes
Lypd6	chr2:49921948-50049089	FVB CONTROL	OVE26 DIABETIC	OK	0.471136	1.65749	1.81479	-3.69327	0.000221388	0.00755117	yes
Ifi27l2a	chr12:104680376-104681890	FVB CONTROL	OVE26 DIABETIC	OK	5.07641	17.9779	1.82435	-3.51304	0.000443004	0.0131107	yes
Ephx1	chr1:182919686-182947626	FVB CONTROL	OVE26 DIABETIC	OK	10.3847	36.9898	1.83267	-7.69189	1.44e-14	5.17e-12	yes
Upp2	chr2:58607595-58643079	FVB CONTROL	OVE26 DIABETIC	OK	14.5381	52.1641	1.84322	-7.72529	1.11e-14	4.07e-12	yes
Gc	chr5:89846535-89886923	FVB CONTROL	OVE26 DIABETIC	OK	5.58914	20.5998	1.88193	-6.90521	5.01e-12	1.19e-09	yes
Cyp27b1	chr10:126485301-126490062	FVB CONTROL	OVE26 DIABETIC	OK	3.21624	12.2992	1.93512	-6.39156	1.64e-10	2.86e-08	yes
Igfbp1	chr11:7097789-7102549	FVB CONTROL	OVE26 DIABETIC	OK	0.638324	2.44293	1.93625	-3.1437	0.00166825	0.0372829	yes
Gucy1a3	chr3:81896348-81949799	FVB CONTROL	OVE26 DIABETIC	OK	0.747572	3.00622	2.00767	-5.59456	2.21e-08	2.46e-06	yes
Lrat	chr3:82680626-82747560	FVB CONTROL	OVE26 DIABETIC	OK	0.149594	0.617716	2.04589	-3.12663	0.00176822	0.0389233	yes
Sgk1	chr10:21601989-21719708	FVB CONTROL	OVE26 DIABETIC	OK	31.4638	130.297	2.05004	-8.09183	6.66e-16	2.96e-13	yes
Angptl3	chr4:98603355-98787606	FVB CONTROL	OVE26 DIABETIC	OK	1.55746	6.53782	2.06962	-4.00598	6.18e-05	0.00264944	yes
Ell3	chr2:121264762-121268337	FVB CONTROL	OVE26 DIABETIC	OK	4.74558	20.5824	2.11675	-7.4425	9.88e-14	3.25e-11	yes
Txnip	chr3:96359690-96370724	FVB CONTROL	OVE26 DIABETIC	OK	21.1442	91.9561	2.12068	-7.38697	1.5e-13	4.79e-11	yes
Acot3	chr12:85393100-85400514	FVB CONTROL	OVE26 DIABETIC	OK	0.959808	4.22266	2.13734	-5.10385	3.33e-07	2.79e-05	yes
Cpb2	chr14:75642093-75683360	FVB CONTROL	OVE26 DIABETIC	OK	0.487631	2.23118	2.19394	-3.20777	0.00133766	0.0312288	yes
Stra6	chr9:57976894-58001804	FVB CONTROL	OVE26 DIABETIC	OK	0.340888	1.61107	2.24064	-3.52483	0.000423748	0.0126947	yes
Cyp2c44	chr19:44079511-44103737	FVB CONTROL	OVE26 DIABETIC	OK	1.31121	6.32343	2.26981	-5.46963	4.51e-08	4.67e-06	yes
Gbp8	chr5:105443171-105482580	FVB CONTROL	OVE26 DIABETIC	OK	0.678576	3.35428	2.30542	-4.79735	1.61e-06	0.000114336	yes
Cirbp	chr10:79630585-79634398	FVB CONTROL	OVE26 DIABETIC	OK	3.64242	19.1833	2.39688	-7.07945	1.45e-12	3.82e-10	yes
Aldh1a7	chr19:20767442-20802046	FVB CONTROL	OVE26 DIABETIC	OK	2.07058	11.0353	2.41403	-6.89317	5.46e-12	1.26e-09	yes
Ugt2b34	chr5:87318794-87335962	FVB CONTROL	OVE26 DIABETIC	OK	0.383491	2.08264	2.44115	-4.40554	1.06e-05	0.000583796	yes
Aldh1a1	chr19:20676471-20717952	FVB CONTROL	OVE26 DIABETIC	OK	1.84246	10.9058	2.5654	-7.15019	8.67e-13	2.4e-10	yes
Bbox1	chr2:110105239-110145882	FVB CONTROL	OVE26 DIABETIC	OK	0.954133	6.10669	2.67813	-5.28877	1.23e-07	1.17e-05	yes
Prlr	chr15:10106992-10266775	FVB CONTROL	OVE26 DIABETIC	OK	0.14478	0.929968	2.68332	-5.47988	4.26e-08	4.47e-06	yes
Kynu	chr2:43410848-43538235	FVB CONTROL	OVE26 DIABETIC	OK	1.20193	10.3392	3.10469	-8.33912	0	0	yes
Gsta1	chr9:78078475-78090490	FVB CONTROL	OVE26 DIABETIC	OK	0.457545	4.67414	3.35271	-3.66223	0.000250026	0.00832444	yes
Rab30	chr7:99890223-99985627	FVB CONTROL	OVE26 DIABETIC	OK	1.38647	14.7546	3.41167	-8.45025	0	0	yes
Gsta2	chr9:78178826-78194952	FVB CONTROL	OVE26 DIABETIC	OK	32.1401	500.32	3.9604	-15.5592	0	0	yes
Gm10639	chr9:78137734-78153332	FVB CONTROL	OVE26 DIABETIC	OK	4.16077	84.547	4.34483	-11.4577	0	0	yes
Mosc1	chr1:186610645-186635192	FVB CONTROL	OVE26 DIABETIC	OK	0.0539197	1.1467	4.41053	-3.11456	0.00184219	0.0401893	yes
Bhmt	chr13:94386845-94407713	FVB CONTROL	OVE26 DIABETIC	OK	0.420537	10.286	4.6123	-7.36664	1.75e-13	5.34e-11	yes
Slc7a12	chr3:14480698-14505818	FVB CONTROL	OVE26 DIABETIC	OK	0.22918	11.9929	5.70955	-6.90305	5.09e-12	1.19e-09	yes
Fgg	chr3:82811817-82818971	OVE26 DIABETIC + LOS	OVE26 DIABETIC	OK	64.0986	11.3315	-2.49996	11.1512	0	0	yes
Ren1	chr1:135247142-135256900	OVE26 DIABETIC + LOS	OVE26 DIABETIC	OK	419.396	88.1578	-2.25015	10.9549	0	0	yes
Insc	chr7:121889279-121993894	OVE26 DIABETIC + LOS	OVE26 DIABETIC	OK	1.68968	0.409788	-2.0438	4.95083	7.39e-07	5.65e-05	yes
Fam129a	chr1:153418502-153566477	OVE26 DIABETIC + LOS	OVE26 DIABETIC	OK	3.36661	0.845181	-1.99396	7.9182	2.44e-15	9.94e-13	yes
Creld2	chr15:88650075-88657111	OVE26 DIABETIC + LOS	OVE26 DIABETIC	OK	13.9118	3.50296	-1.98966	8.53369	0	0	yes
Manf	chr9:106789745-106794269	OVE26 DIABETIC + LOS	OVE26 DIABETIC	OK	29.0027	7.81384	-1.89208	10.1857	0	0	yes
Fgb	chr3:82846226-82853712	OVE26 DIABETIC + LOS	OVE26 DIABETIC	OK	8.49311	2.36159	-1.84653	7.11902	1.09e-12	2.98e-10	yes
Actg1	chr11:120207003-120209798	OVE26 DIABETIC + LOS	OVE26 DIABETIC	OK	87.4604	25.0551	-1.80352	9.90134	0	0	yes
Hmox1	chr8:77617516-77624492	OVE26 DIABETIC + LOS	OVE26 DIABETIC	OK	92.6639	27.101	-1.77366	9.11493	0	0	yes
C4b	chr17:34865325-34880842	OVE26 DIABETIC + LOS	OVE26 DIABETIC	OK	1.01694	0.304894	-1.73786	5.24846	1.53e-07	1.41e-05	yes
Nuak2	chr1:134212701-134230065	OVE26 DIABETIC + LOS	OVE26 DIABETIC	OK	12.2044	3.78267	-1.68992	8.83421	0	0	yes
Cyp27b1	chr10:126485301-126490062	OVE26 DIABETIC + LOS	OVE26 DIABETIC	OK	38.5394	12.2992	-1.64776	8.85698	0	0	yes
Hspa5	chr2:34627609-34632049	OVE26 DIABETIC + LOS	OVE26 DIABETIC	OK	258.684	82.5856	-1.64723	7.69118	1.47e-14	5.17e-12	yes
Sh3tc1	chr5:36039828-36071925	OVE26 DIABETIC + LOS	OVE26 DIABETIC	OK	1.85536	0.606377	-1.61341	5.80627	6.39e-09	7.96e-07	yes
Tmem52	chr4:154843223-154844805	OVE26 DIABETIC + LOS	OVE26 DIABETIC	OK	4.75319	1.55536	-1.61165	3.91685	8.97e-05	0.00361201	yes
Grem2	chr1:176763915-176851950	OVE26 DIABETIC + LOS	OVE26 DIABETIC	OK	0.839801	0.281331	-1.57778	3.93059	8.47e-05	0.00344344	yes
Sdf2l1	chr16:17130230-17132476	OVE26 DIABETIC + LOS	OVE26 DIABETIC	OK	2.18773	0.738748	-1.56628	3.26684	0.00108756	0.0264764	yes
Prr5	chr15:84511427-84534103	OVE26 DIABETIC + LOS	OVE26 DIABETIC	OK	15.2463	5.3502	-1.51079	7.37724	1.62e-13	5.04e-11	yes
Gm6788	chr19:28837349-28838039	OVE26 DIABETIC + LOS	OVE26 DIABETIC	OK	142.77	51.6049	-1.46811	8.15057	4.44e-16	2e-13	yes
Dynll1	chr5:115747118-115750999	OVE26 DIABETIC + LOS	OVE26 DIABETIC	OK	67.0122	25.254	-1.40791	7.75759	8.66e-15	3.25e-12	yes
Ftl1	chr7:52713313-52715256	OVE26 DIABETIC + LOS	OVE26 DIABETIC	OK	4733.98	1796.27	-1.39805	4.75769	1.96e-06	0.000137589	yes
Krt19	chr11:100002125-100007233	OVE26 DIABETIC + LOS	OVE26 DIABETIC	OK	3.77875	1.45836	-1.37356	4.17494	2.98e-05	0.00143633	yes
Mcoln3	chr3:145784754-145803610	OVE26 DIABETIC + LOS	OVE26 DIABETIC	OK	9.69062	3.78405	-1.35666	6.16075	7.24e-10	1.13e-07	yes
C3	chr17:57343395-57367559	OVE26 DIABETIC + LOS	OVE26 DIABETIC	OK	4.91202	1.95802	-1.32692	6.71436	1.89e-11	3.98e-09	yes
Slc16a6	chr11:109301391-109434643	OVE26 DIABETIC + LOS	OVE26 DIABETIC	OK	6.12038	2.44901	-1.32142	4.45957	8.21e-06	0.000472718	yes
Serpinh1	chr7:106493884-106501749	OVE26 DIABETIC + LOS	OVE26 DIABETIC	OK	3.3691	1.37478	-1.29316	3.49996	0.000465336	0.0136736	yes
Jub	chr14:55186305-55196498	OVE26 DIABETIC + LOS	OVE26 DIABETIC	OK	1.4016	0.575091	-1.28521	4.03566	5.44e-05	0.00238109	yes
Myc	chr15:61816895-61821916	OVE26 DIABETIC + LOS	OVE26 DIABETIC	OK	2.07524	0.85427	-1.28051	3.39331	0.000690547	0.0185788	yes
Rcan1	chr16:92392197-92466391	OVE26 DIABETIC + LOS	OVE26 DIABETIC	OK	86.5124	35.7221	-1.27609	6.63357	3.28e-11	6.62e-09	yes
Timp3	chr10:85511490-85961641	OVE26 DIABETIC + LOS	OVE26 DIABETIC	OK	894.122	370.076	-1.27265	4.15085	3.31e-05	0.00157038	yes
Tchhl1	chr3:93272675-93275902	OVE26 DIABETIC + LOS	OVE26 DIABETIC	OK	2.37412	0.982916	-1.27225	3.94607	7.94e-05	0.00327377	yes
Tnfrsf12a	chr17:23797489-23814416	OVE26 DIABETIC + LOS	OVE26 DIABETIC	OK	22.271	9.37927	-1.24762	3.19115	0.00141708	0.0327955	yes
Hsf1	chr15:76307874-76331402	OVE26 DIABETIC + LOS	OVE26 DIABETIC	OK	2.6972	1.14536	-1.23566	3.99584	6.45e-05	0.00274592	yes
Chordc1	chr9:18096710-18118444	OVE26 DIABETIC + LOS	OVE26 DIABETIC	OK	24.8233	10.6393	-1.22229	6.73676	1.62e-11	3.51e-09	yes
Smcp	chr3:92387787-92392946	OVE26 DIABETIC + LOS	OVE26 DIABETIC	OK	11.519	4.97798	-1.21038	4.65164	3.29e-06	0.000215844	yes
Trpv4	chr5:115072162-115108430	OVE26 DIABETIC + LOS	OVE26 DIABETIC	OK	12.9078	5.62505	-1.1983	6.33237	2.41e-10	4.02e-08	yes
Btc	chr5:91786286-91832020	OVE26 DIABETIC + LOS	OVE26 DIABETIC	OK	6.08589	2.72744	-1.15792	5.47689	4.33e-08	4.53e-06	yes
Slc16a14	chr1:84903279-84931658	OVE26 DIABETIC + LOS	OVE26 DIABETIC	OK	9.63444	4.32378	-1.15591	5.63149	1.79e-08	2.01e-06	yes
Mgst1	chr6:138089057-138105273	OVE26 DIABETIC + LOS	OVE26 DIABETIC	OK	247.54	113.169	-1.12918	5.97136	2.35e-09	3.33e-07	yes
Armc6	chr8:72744091-72787004	OVE26 DIABETIC + LOS	OVE26 DIABETIC	OK	3.32535	1.52558	-1.12415	3.99579	6.45e-05	0.00274592	yes
Obfc2a	chr1:51526331-51535243	OVE26 DIABETIC + LOS	OVE26 DIABETIC	OK	11.1377	5.16803	-1.10776	5.85981	4.63e-09	6.09e-07	yes
Sipa1l1	chr12:83271002-83552771	OVE26 DIABETIC + LOS	OVE26 DIABETIC	OK	3.89071	1.8059	-1.10732	5.44593	5.15e-08	5.28e-06	yes
Plk3	chr4:116799417-116806557	OVE26 DIABETIC + LOS	OVE26 DIABETIC	OK	8.52847	4.0838	-1.06237	5.03179	4.86e-07	3.89e-05	yes
Hyou1	chr9:44187572-44200452	OVE26 DIABETIC + LOS	OVE26 DIABETIC	OK	2.27735	1.10131	-1.04813	4.37716	1.2e-05	0.000654806	yes
Fga	chr3:82830074-82837539	OVE26 DIABETIC + LOS	OVE26 DIABETIC	OK	29.2352	14.1486	-1.04705	4.55752	5.18e-06	0.000313986	yes
Krt7	chr15:101242833-101258237	OVE26 DIABETIC + LOS	OVE26 DIABETIC	OK	39.3399	19.1212	-1.04082	5.75609	8.61e-09	1.04e-06	yes
Hspa8	chr9:40609355-40613283	OVE26 DIABETIC + LOS	OVE26 DIABETIC	OK	199.193	97.0032	-1.03806	5.14725	2.64e-07	2.29e-05	yes
Fam107b	chr2:3630729-3699406	OVE26 DIABETIC + LOS	OVE26 DIABETIC	OK	37.2706	18.2766	-1.02804	5.63892	1.71e-08	1.94e-06	yes
Avpr2	chrX:71137440-71156637	OVE26 DIABETIC + LOS	OVE26 DIABETIC	OK	13.2456	6.51126	-1.0245	5.12306	3.01e-07	2.58e-05	yes
Leo1	chr9:75289330-75314239	OVE26 DIABETIC + LOS	OVE26 DIABETIC	OK	3.73934	1.86216	-1.0058	3.91449	9.06e-05	0.00364109	yes
Gm6900	chr7:11241630-11242323	OVE26 DIABETIC + LOS	OVE26 DIABETIC	OK	23.229	11.6387	-0.997	4.44581	8.76e-06	0.000496232	yes
Grwd1	chr7:53080592-53086159	OVE26 DIABETIC + LOS	OVE26 DIABETIC	OK	4.68219	2.3473	-0.996182	3.95518	7.65e-05	0.00316928	yes
Tmco4	chr4:138528819-138615086	OVE26 DIABETIC + LOS	OVE26 DIABETIC	OK	3.64788	1.8303	-0.99498	4.36498	1.27e-05	0.000688511	yes
Cdkn1a	chr17:29227930-29237667	OVE26 DIABETIC + LOS	OVE26 DIABETIC	OK	5.9009	2.96157	-0.994572	3.95746	7.57e-05	0.00315255	yes
Epb4.9	chr14:71003477-71029961	OVE26 DIABETIC + LOS	OVE26 DIABETIC	OK	9.57835	4.81367	-0.99264	5.10331	3.34e-07	2.79e-05	yes
Add3	chr19:53214934-53321889	OVE26 DIABETIC + LOS	OVE26 DIABETIC	OK	20.8115	10.649	-0.966657	4.75266	2.01e-06	0.000140718	yes
Cpn1	chr19:44030797-44061010	OVE26 DIABETIC + LOS	OVE26 DIABETIC	OK	2.99596	1.53742	-0.962509	3.22497	0.00125985	0.029937	yes
Mettl7b	chr10:128370868-128398044	OVE26 DIABETIC + LOS	OVE26 DIABETIC	OK	348.98	179.742	-0.957219	4.73689	2.17e-06	0.000149628	yes
Tcfec	chr6:16783380-16848441	OVE26 DIABETIC + LOS	OVE26 DIABETIC	OK	16.53	8.54361	-0.95217	4.97082	6.67e-07	5.17e-05	yes
Actb	chr5:143664794-143668403	OVE26 DIABETIC + LOS	OVE26 DIABETIC	OK	1578.23	823.508	-0.938457	3.32099	0.000896989	0.0225975	yes
Gc	chr5:89846535-89886923	OVE26 DIABETIC + LOS	OVE26 DIABETIC	OK	39.3923	20.5998	-0.935281	4.97871	6.4e-07	4.99e-05	yes
Bcl7b	chr5:135644241-135657722	OVE26 DIABETIC + LOS	OVE26 DIABETIC	OK	3.08453	1.61337	-0.934968	3.03598	0.00239752	0.0491224	yes
Kif12	chr4:62826670-62833165	OVE26 DIABETIC + LOS	OVE26 DIABETIC	OK	6.9969	3.67391	-0.929399	4.35615	1.32e-05	0.000710324	yes
H2-Ab1	chr17:34400171-34406363	OVE26 DIABETIC + LOS	OVE26 DIABETIC	OK	14.3372	7.5595	-0.923406	4.26073	2.04e-05	0.00103466	yes
Spns2	chr11:72265139-72303406	OVE26 DIABETIC + LOS	OVE26 DIABETIC	OK	4.182	2.21768	-0.915145	4.19396	2.74e-05	0.00133137	yes
Tacstd2	chr6:67484052-67485816	OVE26 DIABETIC + LOS	OVE26 DIABETIC	OK	23.4029	12.4932	-0.905542	4.96002	7.05e-07	5.42e-05	yes
Thbd	chr2:148230206-148233924	OVE26 DIABETIC + LOS	OVE26 DIABETIC	OK	2.82271	1.51102	-0.901558	3.84137	0.00012235	0.00464945	yes
P4ha1	chr10:58786043-58836052	OVE26 DIABETIC + LOS	OVE26 DIABETIC	OK	4.462	2.4082	-0.889732	4.36211	1.29e-05	0.000696339	yes
Slc16a1	chr3:104442590-104462385	OVE26 DIABETIC + LOS	OVE26 DIABETIC	OK	2.78918	1.50828	-0.886935	3.99324	6.52e-05	0.00276753	yes
Irak2	chr6:113588460-113645020	OVE26 DIABETIC + LOS	OVE26 DIABETIC	OK	6.85655	3.71576	-0.883826	3.77675	0.00015889	0.00576152	yes
Med29	chr7:29170265-29177709	OVE26 DIABETIC + LOS	OVE26 DIABETIC	OK	3.34417	1.82984	-0.869927	3.27136	0.00107033	0.0261548	yes
4930402H24Rik	chr2:130533588-130665846	OVE26 DIABETIC + LOS	OVE26 DIABETIC	OK	5.11454	2.81222	-0.862898	4.4819	7.4e-06	0.000430074	yes
Banp	chr8:124474432-124553158	OVE26 DIABETIC + LOS	OVE26 DIABETIC	OK	2.5463	1.40132	-0.861617	3.71976	0.000199414	0.00698878	yes
Tpt1	chr14:76245062-76248110	OVE26 DIABETIC + LOS	OVE26 DIABETIC	OK	13.0531	7.19917	-0.858496	3.59402	0.000325618	0.0104379	yes
Tbc1d1	chr5:64551449-64742725	OVE26 DIABETIC + LOS	OVE26 DIABETIC	OK	4.9919	2.77431	-0.847458	4.47875	7.51e-06	0.000435597	yes
Ywhag	chr5:136384248-136410511	OVE26 DIABETIC + LOS	OVE26 DIABETIC	OK	3.1789	1.76782	-0.846558	3.72312	0.000196777	0.00691293	yes
Nop2	chr6:125081900-125094771	OVE26 DIABETIC + LOS	OVE26 DIABETIC	OK	14.9251	8.31588	-0.843799	4.61185	3.99e-06	0.00025093	yes
4933407C03Rik	chr8:119780918-119985405	OVE26 DIABETIC + LOS	OVE26 DIABETIC	OK	5.72262	3.19414	-0.841245	3.82157	0.000132606	0.00497468	yes
Slc7a8	chr14:55341051-55400723	OVE26 DIABETIC + LOS	OVE26 DIABETIC	OK	38.1475	21.305	-0.8404	4.50208	6.73e-06	0.00039829	yes
Fmo1	chr1:164759691-164796679	OVE26 DIABETIC + LOS	OVE26 DIABETIC	OK	843.756	472.584	-0.836256	3.2011	0.00136905	0.0317592	yes
Aqp2	chr15:99409486-99414976	OVE26 DIABETIC + LOS	OVE26 DIABETIC	OK	13.302	7.47854	-0.83081	4.01781	5.87e-05	0.00253848	yes
Lad1	chr1:137715174-137729918	OVE26 DIABETIC + LOS	OVE26 DIABETIC	OK	5.73928	3.25202	-0.819535	3.98605	6.72e-05	0.00283222	yes
Eef1e1	chr13:38737559-38750897	OVE26 DIABETIC + LOS	OVE26 DIABETIC	OK	29.462	16.7152	-0.817692	4.30565	1.66e-05	0.000861884	yes
Cpsf6	chr10:116781723-116814029	OVE26 DIABETIC + LOS	OVE26 DIABETIC	OK	2.36952	1.34746	-0.814352	3.90355	9.48e-05	0.00377349	yes
Amd1,Amd2	chr10:40007263-40021994	OVE26 DIABETIC + LOS	OVE26 DIABETIC	OK	3.39752	1.93475	-0.812337	3.54163	0.000397658	0.0121491	yes
Tmem37	chr1:121963953-121970357	OVE26 DIABETIC + LOS	OVE26 DIABETIC	OK	207.07	117.967	-0.811739	4.32064	1.56e-05	0.000818344	yes
Creg1	chr1:167693910-167705435	OVE26 DIABETIC + LOS	OVE26 DIABETIC	OK	12.5754	7.17835	-0.80888	4.2372	2.26e-05	0.0011316	yes
Sh3tc2	chr18:62112728-62175373	OVE26 DIABETIC + LOS	OVE26 DIABETIC	OK	7.53935	4.32038	-0.803281	4.33382	1.47e-05	0.00077643	yes
Fam20c	chr5:139231034-139286017	OVE26 DIABETIC + LOS	OVE26 DIABETIC	OK	2.51437	1.44269	-0.801437	3.14228	0.0016764	0.0374366	yes
Sec24d	chr3:122970413-123068554	OVE26 DIABETIC + LOS	OVE26 DIABETIC	OK	2.66247	1.52816	-0.800969	3.43785	0.000586351	0.0164397	yes
Mdm2	chr10:117125960-117147772	OVE26 DIABETIC + LOS	OVE26 DIABETIC	OK	5.41807	3.11333	-0.79932	3.86623	0.000110529	0.00426664	yes
Hnrnpm	chr17:33783177-33822403	OVE26 DIABETIC + LOS	OVE26 DIABETIC	OK	6.51757	3.75643	-0.794974	3.07933	0.00207467	0.0441436	yes
Gpatch4	chr3:87847029-87859914	OVE26 DIABETIC + LOS	OVE26 DIABETIC	OK	7.80358	4.50012	-0.794173	3.48423	0.000493548	0.0143173	yes
Bsnd	chr4:106156062-106164848	OVE26 DIABETIC + LOS	OVE26 DIABETIC	OK	3.75432	2.16719	-0.792724	3.40452	0.000662803	0.0179867	yes
Alas1	chr9:106135785-106150285	OVE26 DIABETIC + LOS	OVE26 DIABETIC	OK	148.689	85.866	-0.792142	3.80914	0.000139453	0.00517851	yes
Slc22a23	chr13:34271026-34437051	OVE26 DIABETIC + LOS	OVE26 DIABETIC	OK	4.4407	2.57553	-0.785917	4.17391	2.99e-05	0.00144051	yes
Lyz2	chr10:116714596-116719328	OVE26 DIABETIC + LOS	OVE26 DIABETIC	OK	13.498	7.85564	-0.780947	3.54926	0.000386319	0.0119019	yes
Wsb1	chr11:79052883-79068197	OVE26 DIABETIC + LOS	OVE26 DIABETIC	OK	18.6047	10.8283	-0.780857	3.69661	0.0002185	0.00747876	yes
Id2	chr12:25778663-25780957	OVE26 DIABETIC + LOS	OVE26 DIABETIC	OK	1103.03	642.033	-0.780758	3.21244	0.00131612	0.0308735	yes
AW555464	chr12:113960384-113984802	OVE26 DIABETIC + LOS	OVE26 DIABETIC	OK	1.92338	1.13324	-0.763194	3.5081	0.000451314	0.0133297	yes
Plk2	chr13:111185251-111191051	OVE26 DIABETIC + LOS	OVE26 DIABETIC	OK	3.9416	2.32409	-0.762118	3.31799	0.00090669	0.0228223	yes
Hexa	chr9:59387473-59412912	OVE26 DIABETIC + LOS	OVE26 DIABETIC	OK	14.6755	8.65866	-0.761191	3.9864	6.71e-05	0.00283212	yes
Ndrg1	chr15:66760879-66801203	OVE26 DIABETIC + LOS	OVE26 DIABETIC	OK	364.046	215.498	-0.756448	3.14884	0.00163922	0.0368591	yes
Cndp2	chr18:84836860-84855025	OVE26 DIABETIC + LOS	OVE26 DIABETIC	OK	167.808	99.9315	-0.747796	3.67678	0.0002362	0.0079545	yes
Mt1	chr8:96702988-96704227	OVE26 DIABETIC + LOS	OVE26 DIABETIC	OK	1768.75	1055.89	-0.744277	3.37275	0.000744213	0.0195733	yes
Cish	chr9:107199019-107204292	OVE26 DIABETIC + LOS	OVE26 DIABETIC	OK	9.76122	5.85724	-0.73684	3.71598	0.000202417	0.00706027	yes
Alpl	chr4:137297646-137352292	OVE26 DIABETIC + LOS	OVE26 DIABETIC	OK	113.964	68.4151	-0.736196	3.65362	0.000258564	0.00856469	yes
Slc3a2	chr19:8781371-8797859	OVE26 DIABETIC + LOS	OVE26 DIABETIC	OK	31.2858	18.8644	-0.729845	4.02693	5.65e-05	0.0024602	yes
Ccnd1	chr7:152115835-152125830	OVE26 DIABETIC + LOS	OVE26 DIABETIC	OK	27.7288	16.7884	-0.723918	3.99708	6.41e-05	0.00273893	yes
Gna14	chr19:16510156-16685308	OVE26 DIABETIC + LOS	OVE26 DIABETIC	OK	4.03257	2.44739	-0.720457	3.34944	0.000809749	0.0208488	yes
Ppcs	chr4:119091137-119095025	OVE26 DIABETIC + LOS	OVE26 DIABETIC	OK	11.1575	6.78018	-0.718614	3.41446	0.000639085	0.0175652	yes
Tfrc	chr16:32608981-32632880	OVE26 DIABETIC + LOS	OVE26 DIABETIC	OK	4.06866	2.49142	-0.707586	3.58046	0.000342988	0.010923	yes
Gldc	chr19:30172936-30249908	OVE26 DIABETIC + LOS	OVE26 DIABETIC	OK	15.1691	9.28911	-0.707528	3.94462	7.99e-05	0.00328902	yes
Osgin1	chr8:121961061-121970156	OVE26 DIABETIC + LOS	OVE26 DIABETIC	OK	70.8865	43.4502	-0.706148	3.79323	0.000148699	0.00542557	yes
Dynll2	chr11:87793026-87811800	OVE26 DIABETIC + LOS	OVE26 DIABETIC	OK	9.87847	6.0741	-0.701617	3.32519	0.00088358	0.0223558	yes
Gm8615	chr5:149931140-149995639	OVE26 DIABETIC + LOS	OVE26 DIABETIC	OK	60.0551	36.9544	-0.70054	3.83766	0.00012421	0.00471402	yes
Vcl	chr14:21748654-21852895	OVE26 DIABETIC + LOS	OVE26 DIABETIC	OK	4.49386	2.76548	-0.700427	3.64131	0.000271252	0.00886446	yes
0610010O12Rik	chr18:36508277-36553024	OVE26 DIABETIC + LOS	OVE26 DIABETIC	OK	416.188	256.914	-0.695952	3.68056	0.000232723	0.00785548	yes
Slc25a19	chr11:115476296-115489453	OVE26 DIABETIC + LOS	OVE26 DIABETIC	OK	28.1742	17.3984	-0.695423	3.79671	0.000146628	0.0053599	yes
Scd2	chr19:44368165-44381352	OVE26 DIABETIC + LOS	OVE26 DIABETIC	OK	4.70098	2.90308	-0.695377	3.66896	0.000243542	0.00815491	yes
Gnpda1	chr18:38487190-38498647	OVE26 DIABETIC + LOS	OVE26 DIABETIC	OK	20.6642	12.7612	-0.69537	3.86275	0.000112117	0.00432072	yes
Aacs	chr5:125956242-125997773	OVE26 DIABETIC + LOS	OVE26 DIABETIC	OK	56.512	34.9166	-0.694645	3.48008	0.000501258	0.0144868	yes
Ltbr	chr6:125256588-125263888	OVE26 DIABETIC + LOS	OVE26 DIABETIC	OK	6.67156	4.12421	-0.693908	3.18002	0.00147267	0.0338178	yes
Ninj1	chr13:49282915-49291620	OVE26 DIABETIC + LOS	OVE26 DIABETIC	OK	47.8649	29.6128	-0.692746	3.83721	0.00012444	0.00471664	yes
Cd63	chr10:128345974-128349874	OVE26 DIABETIC + LOS	OVE26 DIABETIC	OK	1044.58	647.177	-0.690689	3.0736	0.0021149	0.0447073	yes
Fam176a	chr6:81991621-82043093	OVE26 DIABETIC + LOS	OVE26 DIABETIC	OK	12.6528	7.84642	-0.68935	3.50006	0.000465152	0.0136736	yes
Edf1	chr2:25413419-25417602	OVE26 DIABETIC + LOS	OVE26 DIABETIC	OK	59.0857	36.7928	-0.683385	3.63392	0.000279152	0.00907757	yes
Hnrnpc	chr14:52693054-52723703	OVE26 DIABETIC + LOS	OVE26 DIABETIC	OK	19.072	11.8787	-0.683073	3.58956	0.000331232	0.0106063	yes
Ncoa7	chr10:30365387-30522913	OVE26 DIABETIC + LOS	OVE26 DIABETIC	OK	6.11811	3.81131	-0.682799	3.38464	0.00071272	0.0190703	yes
Hsp90aa1	chr12:111929245-111934605	OVE26 DIABETIC + LOS	OVE26 DIABETIC	OK	13.8123	8.6153	-0.680981	3.73689	0.000186314	0.00658481	yes
2810004N23Rik	chr8:127363254-127386929	OVE26 DIABETIC + LOS	OVE26 DIABETIC	OK	16.2615	10.2006	-0.672797	3.43055	0.000602358	0.0167443	yes
Ccdc141	chr2:76847962-77008692	OVE26 DIABETIC + LOS	OVE26 DIABETIC	OK	2.72518	1.71797	-0.665645	3.26992	0.0010758	0.0262664	yes
Hbxip	chr3:107081775-107086999	OVE26 DIABETIC + LOS	OVE26 DIABETIC	OK	155.35	98.2788	-0.660573	3.62888	0.000284653	0.00924617	yes
Mif4gd	chr11:115469232-115474267	OVE26 DIABETIC + LOS	OVE26 DIABETIC	OK	21.9892	13.9164	-0.660009	3.36335	0.000770035	0.0200902	yes
Rps8	chr4:116826440-116828737	OVE26 DIABETIC + LOS	OVE26 DIABETIC	OK	21.9527	13.899	-0.659418	3.03516	0.00240406	0.0492218	yes
Tubb2a	chr13:34166146-34169877	OVE26 DIABETIC + LOS	OVE26 DIABETIC	OK	15.1734	9.61382	-0.658364	3.41379	0.00064065	0.0175753	yes
Hmgn1	chr16:96343194-96349332	OVE26 DIABETIC + LOS	OVE26 DIABETIC	OK	19.1776	12.1552	-0.657844	3.35828	0.000784292	0.0203451	yes
Fubp1	chr3:151873421-151899794	OVE26 DIABETIC + LOS	OVE26 DIABETIC	OK	5.20681	3.30543	-0.655562	3.57895	0.000344984	0.0109628	yes
Dhrs3	chr4:144482729-144517548	OVE26 DIABETIC + LOS	OVE26 DIABETIC	OK	195.605	124.468	-0.652163	3.27386	0.00106088	0.0259671	yes
Mt2	chr8:96696517-96697467	OVE26 DIABETIC + LOS	OVE26 DIABETIC	OK	105.505	67.1523	-0.651801	3.53388	0.000409502	0.0123946	yes
Slc25a45	chr19:5878465-5885768	OVE26 DIABETIC + LOS	OVE26 DIABETIC	OK	19.0743	12.1459	-0.651159	3.53567	0.000406743	0.0123366	yes
Eif1	chr11:100181309-100183410	OVE26 DIABETIC + LOS	OVE26 DIABETIC	OK	51.3742	32.895	-0.643177	3.58657	0.000335054	0.010717	yes
Actn4	chr7:29666674-29747299	OVE26 DIABETIC + LOS	OVE26 DIABETIC	OK	13.911	8.92675	-0.640018	3.52779	0.000419043	0.0126312	yes
Tomm5	chr4:45118081-45120985	OVE26 DIABETIC + LOS	OVE26 DIABETIC	OK	101.879	65.5047	-0.637189	3.44259	0.00057618	0.0161855	yes
2810055F11Rik	chr12:73174414-73186300	OVE26 DIABETIC + LOS	OVE26 DIABETIC	OK	26.6715	17.1518	-0.636937	3.52687	0.000420497	0.012649	yes
Ddo	chr10:40349816-40369737	OVE26 DIABETIC + LOS	OVE26 DIABETIC	OK	14.026	9.02238	-0.636519	3.49971	0.000465758	0.0136736	yes
Calr	chr8:87365986-87370830	OVE26 DIABETIC + LOS	OVE26 DIABETIC	OK	243.417	156.601	-0.636336	3.04474	0.00232882	0.0480846	yes
Tmem82	chr4:141170147-141174548	OVE26 DIABETIC + LOS	OVE26 DIABETIC	OK	12.2862	7.91112	-0.63508	3.17226	0.00151256	0.0346222	yes
Dnajb11	chr16:22857917-22879707	OVE26 DIABETIC + LOS	OVE26 DIABETIC	OK	7.88391	5.08115	-0.633758	3.04227	0.00234805	0.0483793	yes
Rorc	chr3:94176747-94202161	OVE26 DIABETIC + LOS	OVE26 DIABETIC	OK	27.8325	18.0195	-0.627214	3.49671	0.000471034	0.0138008	yes
Top1	chr2:160471632-160548499	OVE26 DIABETIC + LOS	OVE26 DIABETIC	OK	9.5662	6.19422	-0.627024	3.44045	0.000580739	0.016298	yes
1600029D21Rik	chr9:50296903-50313744	OVE26 DIABETIC + LOS	OVE26 DIABETIC	OK	51.9404	33.6474	-0.626363	3.42595	0.000612652	0.0169661	yes
Phf5a	chr15:81694945-81702322	OVE26 DIABETIC + LOS	OVE26 DIABETIC	OK	19.229	12.4939	-0.622064	3.34926	0.000810276	0.0208488	yes
Hsph1	chr5:150419419-150438890	OVE26 DIABETIC + LOS	OVE26 DIABETIC	OK	7.29173	4.74605	-0.619534	3.26672	0.00108801	0.0264764	yes
Rhoc	chr3:104591951-104597377	OVE26 DIABETIC + LOS	OVE26 DIABETIC	OK	25.0485	16.3142	-0.618596	3.20544	0.00134857	0.0314258	yes
Epb4.1l3	chr17:69506149-69639327	OVE26 DIABETIC + LOS	OVE26 DIABETIC	OK	5.6002	3.65229	-0.616676	3.19749	0.00138629	0.0321083	yes
H2-D1	chr17:35400038-35462354	OVE26 DIABETIC + LOS	OVE26 DIABETIC	OK	77.1145	50.6127	-0.607501	3.22952	0.00123999	0.0295852	yes
Aup1	chr6:83004646-83007676	OVE26 DIABETIC + LOS	OVE26 DIABETIC	OK	64.2661	42.4173	-0.599407	3.22008	0.00128156	0.0303055	yes
Tgm2	chr2:157942140-157972128	OVE26 DIABETIC + LOS	OVE26 DIABETIC	OK	15.5216	10.2474	-0.599027	3.2793	0.00104065	0.0255574	yes
Tst	chr15:78229985-78236289	OVE26 DIABETIC + LOS	OVE26 DIABETIC	OK	102.547	68.0246	-0.592156	3.2271	0.00125053	0.0298122	yes
Cxcr7	chr1:92100577-92112863	OVE26 DIABETIC + LOS	OVE26 DIABETIC	OK	20.8748	13.8519	-0.591676	3.29422	0.000986953	0.0245265	yes
Npl	chr1:155350145-155396844	OVE26 DIABETIC + LOS	OVE26 DIABETIC	OK	58.737	39.0112	-0.590381	3.28967	0.00100307	0.0248637	yes
Dap	chr15:31154139-31204093	OVE26 DIABETIC + LOS	OVE26 DIABETIC	OK	22.6757	15.1407	-0.582711	3.15789	0.00158916	0.0360379	yes
Ncbp2	chr16:31948631-31958558	OVE26 DIABETIC + LOS	OVE26 DIABETIC	OK	17.3585	11.6112	-0.580119	3.16654	0.00154267	0.0351193	yes
Slc25a25	chr2:32270006-32310996	OVE26 DIABETIC + LOS	OVE26 DIABETIC	OK	29.7809	19.9739	-0.576271	3.12966	0.00175009	0.038728	yes
Cnnm4	chr1:36528441-36565621	OVE26 DIABETIC + LOS	OVE26 DIABETIC	OK	9.24674	6.20321	-0.575929	3.06849	0.00215145	0.0453474	yes
Gstp1	chr19:4035410-4037912	OVE26 DIABETIC + LOS	OVE26 DIABETIC	OK	169.534	113.848	-0.574467	3.13115	0.00174125	0.0385907	yes
Mrpl34	chr8:73988824-73989652	OVE26 DIABETIC + LOS	OVE26 DIABETIC	OK	71.6192	48.1354	-0.573248	3.1065	0.00189319	0.0409968	yes
Gm16379	chr9:14649687-14650215	OVE26 DIABETIC + LOS	OVE26 DIABETIC	OK	143.57	96.6277	-0.571243	3.18077	0.00146885	0.0337801	yes
Mkks	chr2:136699516-136895514	OVE26 DIABETIC + LOS	OVE26 DIABETIC	OK	15.2916	10.293	-0.571074	3.04955	0.00229181	0.0474879	yes
Aldoart2	chr12:56666121-56667696	OVE26 DIABETIC + LOS	OVE26 DIABETIC	OK	58.7899	39.7928	-0.56306	3.11805	0.00182054	0.0398356	yes
Dusp11	chr6:85892262-85911661	OVE26 DIABETIC + LOS	OVE26 DIABETIC	OK	5.48516	3.7158	-0.561862	3.08417	0.00204121	0.0435282	yes
Wfdc2	chr2:164388215-164394006	OVE26 DIABETIC + LOS	OVE26 DIABETIC	OK	183.057	124.306	-0.558399	3.03743	0.00238607	0.0490248	yes
Pdrg1	chr2:152834625-152841119	OVE26 DIABETIC + LOS	OVE26 DIABETIC	OK	37.7007	25.7297	-0.551154	3.05287	0.00226666	0.0470665	yes
Tcea3	chr4:135803871-135830814	OVE26 DIABETIC + LOS	OVE26 DIABETIC	OK	24.6192	36.5692	0.570842	-3.1048	0.00190408	0.0412022	yes
Lbr	chr1:183745445-183772532	OVE26 DIABETIC + LOS	OVE26 DIABETIC	OK	6.38213	9.4901	0.572384	-3.05893	0.00222126	0.0464199	yes
Hbp1	chr12:32339733-32635400	OVE26 DIABETIC + LOS	OVE26 DIABETIC	OK	34.8098	51.7889	0.573147	-3.07139	0.00213065	0.0449828	yes
Pank3	chr11:35582996-35604787	OVE26 DIABETIC + LOS	OVE26 DIABETIC	OK	2.55127	3.83296	0.587242	-3.08796	0.00201534	0.0431002	yes
Nsdhl	chrX:70163859-70203867	OVE26 DIABETIC + LOS	OVE26 DIABETIC	OK	31.8588	48.0907	0.594064	-3.2216	0.00127478	0.0301695	yes
Klhl24	chr16:20097626-20127817	OVE26 DIABETIC + LOS	OVE26 DIABETIC	OK	3.79366	5.80677	0.614145	-3.32822	0.000874041	0.0221911	yes
Tmem53	chr4:116924593-116941185	OVE26 DIABETIC + LOS	OVE26 DIABETIC	OK	16.3254	25.003	0.614986	-3.07652	0.00209429	0.0443999	yes
Apom	chr17:35265941-35268697	OVE26 DIABETIC + LOS	OVE26 DIABETIC	OK	88.6641	135.934	0.616483	-3.37734	0.000731909	0.0194417	yes
Rpain	chr11:70783714-70791306	OVE26 DIABETIC + LOS	OVE26 DIABETIC	OK	12.8989	19.8213	0.619806	-3.04731	0.002309	0.0477763	yes
Tgds	chr14:118511132-118531987	OVE26 DIABETIC + LOS	OVE26 DIABETIC	OK	7.5567	11.6209	0.620899	-3.20486	0.00135126	0.031446	yes
Ctbs	chr3:146113456-146162717	OVE26 DIABETIC + LOS	OVE26 DIABETIC	OK	7.0533	10.8858	0.626076	-3.22647	0.00125326	0.0298368	yes
Calb1	chr4:15808410-15833856	OVE26 DIABETIC + LOS	OVE26 DIABETIC	OK	25.0459	38.6573	0.626167	-3.37169	0.000747081	0.0196311	yes
Gpm6a	chr8:56040080-56146231	OVE26 DIABETIC + LOS	OVE26 DIABETIC	OK	32.65	50.5019	0.629256	-3.31565	0.000914286	0.0229543	yes
Elmod3	chr6:72515920-72548336	OVE26 DIABETIC + LOS	OVE26 DIABETIC	OK	12.1317	18.8242	0.633806	-3.42707	0.000610126	0.016913	yes
A930001N09Rik	chr17:26852594-26913571	OVE26 DIABETIC + LOS	OVE26 DIABETIC	OK	1.50294	2.33301	0.634405	-3.09053	0.001998	0.0427921	yes
Ccbl1	chr2:30040650-30061219	OVE26 DIABETIC + LOS	OVE26 DIABETIC	OK	26.5434	41.5095	0.645089	-3.50245	0.000460996	0.0136019	yes
Adck3	chr1:181891219-182126151	OVE26 DIABETIC + LOS	OVE26 DIABETIC	OK	31.487	49.5019	0.652726	-3.28477	0.00102066	0.0251296	yes
Ypel5	chr17:73186043-73200535	OVE26 DIABETIC + LOS	OVE26 DIABETIC	OK	16.5215	25.9893	0.653578	-3.57624	0.00034857	0.0110528	yes
Mep1b	chr18:21230844-21258700	OVE26 DIABETIC + LOS	OVE26 DIABETIC	OK	21.1196	33.4192	0.662096	-3.61603	0.000299161	0.0096532	yes
Tef	chr15:81633102-81657293	OVE26 DIABETIC + LOS	OVE26 DIABETIC	OK	17.4964	27.768	0.666363	-3.56198	0.000368064	0.0114479	yes
Afap1l1	chr18:61889915-61946316	OVE26 DIABETIC + LOS	OVE26 DIABETIC	OK	5.70318	9.11792	0.676939	-3.56722	0.000360794	0.0112576	yes
Scd1	chr19:44468939-44482199	OVE26 DIABETIC + LOS	OVE26 DIABETIC	OK	6.02139	9.63024	0.677475	-3.42439	0.000616181	0.0170155	yes
Phtf2	chr5:20264481-20387942	OVE26 DIABETIC + LOS	OVE26 DIABETIC	OK	1.7665	2.82619	0.67797	-3.10747	0.00188695	0.040922	yes
Ccdc28a	chr10:17933490-17954787	OVE26 DIABETIC + LOS	OVE26 DIABETIC	OK	7.40807	11.9016	0.683991	-3.036	0.00239735	0.0491224	yes
Slc22a22	chr15:57075325-57309180	OVE26 DIABETIC + LOS	OVE26 DIABETIC	OK	29.8274	48.2202	0.692999	-3.74859	0.000177835	0.00636965	yes
Itih5	chr2:10075169-10178156	OVE26 DIABETIC + LOS	OVE26 DIABETIC	OK	1.66559	2.69464	0.694059	-3.46675	0.000526793	0.0150141	yes
Sgms2	chr3:131021903-131047841	OVE26 DIABETIC + LOS	OVE26 DIABETIC	OK	9.74051	15.8198	0.699663	-3.8008	0.000144227	0.00530202	yes
Tgfbr3	chr5:107535588-107718614	OVE26 DIABETIC + LOS	OVE26 DIABETIC	OK	3.37413	5.48332	0.700537	-3.71901	0.000200009	0.00700127	yes
C8g	chr2:25354175-25356026	OVE26 DIABETIC + LOS	OVE26 DIABETIC	OK	11.661	18.9917	0.703677	-3.3767	0.000733603	0.0194652	yes
Slc8a1	chr17:81772444-82137717	OVE26 DIABETIC + LOS	OVE26 DIABETIC	OK	0.713282	1.16401	0.706562	-3.52952	0.000416315	0.0125878	yes
Sucnr1	chr3:59885790-59891488	OVE26 DIABETIC + LOS	OVE26 DIABETIC	OK	10.8138	17.6737	0.708731	-3.64802	0.000264274	0.00869995	yes
Slc5a12	chr2:110437455-110489502	OVE26 DIABETIC + LOS	OVE26 DIABETIC	OK	52.8711	86.4898	0.710051	-3.28396	0.00102359	0.0251806	yes
Slc41a2	chr10:82693883-82800562	OVE26 DIABETIC + LOS	OVE26 DIABETIC	OK	1.67818	2.7553	0.715312	-3.16325	0.00156018	0.0354629	yes
Vdr	chr15:97684857-97738727	OVE26 DIABETIC + LOS	OVE26 DIABETIC	OK	11.5244	18.9432	0.716982	-3.92312	8.74e-05	0.00353732	yes
Xrn2	chr2:146838795-146903733	OVE26 DIABETIC + LOS	OVE26 DIABETIC	OK	11.4299	18.8544	0.722092	-3.96362	7.38e-05	0.00308986	yes
Slc22a29	chr19:8234657-8293329	OVE26 DIABETIC + LOS	OVE26 DIABETIC	OK	5.68157	9.39281	0.725267	-3.52368	0.000425599	0.0127241	yes
Mogat2	chr7:106367593-106387121	OVE26 DIABETIC + LOS	OVE26 DIABETIC	OK	16.6264	27.5529	0.728725	-3.91099	9.19e-05	0.00368602	yes
BC024386	chr7:148091962-148093866	OVE26 DIABETIC + LOS	OVE26 DIABETIC	OK	73.1829	121.284	0.728811	-3.80553	0.000141501	0.00522803	yes
2210404J11Rik	chr17:15178575-15201196	OVE26 DIABETIC + LOS	OVE26 DIABETIC	OK	4.22145	7.0379	0.737407	-3.47562	0.000509677	0.0146402	yes
Cpm	chr10:117066555-117124408	OVE26 DIABETIC + LOS	OVE26 DIABETIC	OK	2.09406	3.49682	0.739743	-3.57574	0.000349233	0.0110618	yes
Olfml3	chr3:103539316-103541924	OVE26 DIABETIC + LOS	OVE26 DIABETIC	OK	3.79486	6.35737	0.744382	-3.13623	0.00171137	0.0381014	yes
Btg1	chr10:96079634-96085445	OVE26 DIABETIC + LOS	OVE26 DIABETIC	OK	1.77164	2.97543	0.748015	-3.47322	0.000514254	0.0147284	yes
Slco4c1	chr1:98715360-98768748	OVE26 DIABETIC + LOS	OVE26 DIABETIC	OK	3.52156	5.93412	0.752818	-3.41102	0.000647203	0.0177025	yes
D630029K05Rik	chr10:116401795-116406163	OVE26 DIABETIC + LOS	OVE26 DIABETIC	OK	63.4922	107.041	0.753514	-3.85286	0.000116745	0.00447711	yes
Rnf24	chr2:131088235-131178628	OVE26 DIABETIC + LOS	OVE26 DIABETIC	OK	2.38021	4.02344	0.757341	-3.40648	0.000658061	0.0179041	yes
Gm11992	chr11:8916056-8969357	OVE26 DIABETIC + LOS	OVE26 DIABETIC	OK	8.82322	14.9244	0.758293	-3.85027	0.000117989	0.0045189	yes
Asb9	chrX:160935834-160977684	OVE26 DIABETIC + LOS	OVE26 DIABETIC	OK	17.495	29.603	0.758805	-3.95521	7.65e-05	0.00316928	yes
4933407H18Rik	chr5:33721344-33762403	OVE26 DIABETIC + LOS	OVE26 DIABETIC	OK	0.988513	1.67317	0.759251	-3.36846	0.000755896	0.0198272	yes
Rdh16	chr10:127238208-127252895	OVE26 DIABETIC + LOS	OVE26 DIABETIC	OK	42.6581	72.3729	0.762628	-3.89467	9.83e-05	0.003888	yes
Frzb	chr2:80252126-80287553	OVE26 DIABETIC + LOS	OVE26 DIABETIC	OK	1.7493	2.97271	0.765004	-3.04683	0.00231268	0.0478065	yes
Ell3	chr2:121264762-121268337	OVE26 DIABETIC + LOS	OVE26 DIABETIC	OK	12.097	20.5824	0.766764	-4.02485	5.7e-05	0.00247828	yes
Xpnpep2	chrX:45461901-45490158	OVE26 DIABETIC + LOS	OVE26 DIABETIC	OK	1.65596	2.83876	0.777588	-3.24154	0.00118885	0.0285275	yes
Lass4	chr8:4493404-4526079	OVE26 DIABETIC + LOS	OVE26 DIABETIC	OK	1.36519	2.35681	0.787733	-3.14602	0.00165507	0.0370732	yes
D4Wsu53e	chr4:134479539-134483285	OVE26 DIABETIC + LOS	OVE26 DIABETIC	OK	8.3111	14.4812	0.801065	-3.86663	0.000110349	0.00426533	yes
Ace2	chrX:160577273-160626350	OVE26 DIABETIC + LOS	OVE26 DIABETIC	OK	12.1478	21.217	0.804532	-4.40616	1.05e-05	0.000583796	yes
Fam13a	chr6:58883529-58974496	OVE26 DIABETIC + LOS	OVE26 DIABETIC	OK	9.15844	16.078	0.811911	-4.42962	9.44e-06	0.000526809	yes
Tmem174	chr13:99404932-99407365	OVE26 DIABETIC + LOS	OVE26 DIABETIC	OK	154.747	273.661	0.822479	-3.70686	0.000209846	0.00727606	yes
Trim7	chr11:48639639-48663697	OVE26 DIABETIC + LOS	OVE26 DIABETIC	OK	3.53218	6.24792	0.822819	-3.14644	0.00165271	0.0370488	yes
6030446N20Rik	chr18:12140447-12279962	OVE26 DIABETIC + LOS	OVE26 DIABETIC	OK	1.77998	3.1522	0.824502	-3.17999	0.0014728	0.0338178	yes
Srd5a1	chr13:69712326-69750341	OVE26 DIABETIC + LOS	OVE26 DIABETIC	OK	3.21251	5.70354	0.828157	-3.79689	0.000146524	0.0053599	yes
Tmem220	chr11:66838655-66848292	OVE26 DIABETIC + LOS	OVE26 DIABETIC	OK	3.88044	6.9046	0.831339	-3.09124	0.00199321	0.0427206	yes
Osbpl9	chr4:108673409-108874877	OVE26 DIABETIC + LOS	OVE26 DIABETIC	OK	56.1154	100.065	0.834463	-3.78813	0.000151786	0.00551074	yes
Sh3bp5	chr14:32187149-32249219	OVE26 DIABETIC + LOS	OVE26 DIABETIC	OK	3.26878	5.83968	0.837138	-3.78961	0.000150886	0.00548488	yes
Pdk4	chr6:5433350-5446278	OVE26 DIABETIC + LOS	OVE26 DIABETIC	OK	3.15723	5.67925	0.847042	-4.05636	4.98e-05	0.00220597	yes
Klf12	chr14:100269861-100549015	OVE26 DIABETIC + LOS	OVE26 DIABETIC	OK	0.653524	1.17562	0.847107	-3.11376	0.00184722	0.0402392	yes
Zfand1	chr3:10339955-10351301	OVE26 DIABETIC + LOS	OVE26 DIABETIC	OK	6.70837	12.1575	0.857813	-4.07624	4.58e-05	0.00206948	yes
Slc7a12	chr3:14480698-14505818	OVE26 DIABETIC + LOS	OVE26 DIABETIC	OK	6.56639	11.9929	0.869003	-3.71417	0.000203869	0.00710246	yes
Cdkn2c	chr4:109333480-109337977	OVE26 DIABETIC + LOS	OVE26 DIABETIC	OK	5.31559	9.70863	0.869038	-3.51413	0.000441197	0.0130704	yes
Gpam	chr19:55144223-55173937	OVE26 DIABETIC + LOS	OVE26 DIABETIC	OK	2.4748	4.52828	0.871653	-4.11326	3.9e-05	0.00178593	yes
Fam81a	chr9:69937116-69989364	OVE26 DIABETIC + LOS	OVE26 DIABETIC	OK	2.03681	3.73965	0.876592	-3.66414	0.00024817	0.00827207	yes
Rab43	chr6:87738846-87761773	OVE26 DIABETIC + LOS	OVE26 DIABETIC	OK	1.60675	2.97043	0.886533	-3.47658	0.000507849	0.0146164	yes
Mcm10	chr2:4911769-4933837	OVE26 DIABETIC + LOS	OVE26 DIABETIC	OK	0.985827	1.83204	0.894048	-3.16695	0.00154049	0.035097	yes
Erbb3	chr10:128006423-128026557	OVE26 DIABETIC + LOS	OVE26 DIABETIC	OK	2.3174	4.34357	0.906375	-4.25738	2.07e-05	0.00104846	yes
Afm	chr5:90947974-90982570	OVE26 DIABETIC + LOS	OVE26 DIABETIC	OK	6.76045	12.8193	0.923124	-4.61929	3.85e-06	0.000244718	yes
Lpar2	chr8:72346463-72355001	OVE26 DIABETIC + LOS	OVE26 DIABETIC	OK	0.707374	1.3467	0.928885	-3.52723	0.000419925	0.0126448	yes
Olfm4	chr14:80400108-80421737	OVE26 DIABETIC + LOS	OVE26 DIABETIC	OK	2.20888	4.2068	0.929407	-3.28735	0.00101137	0.025017	yes
Itih2	chr2:10016217-10052310	OVE26 DIABETIC + LOS	OVE26 DIABETIC	OK	0.957975	1.82606	0.930673	-3.12785	0.00176092	0.0388795	yes
Tmem26	chr10:68186493-68245402	OVE26 DIABETIC + LOS	OVE26 DIABETIC	OK	0.976079	1.88446	0.949084	-3.82169	0.000132543	0.00497468	yes
Cndp1	chr18:84779900-84819487	OVE26 DIABETIC + LOS	OVE26 DIABETIC	OK	16.4008	31.9686	0.962892	-5.24723	1.54e-07	1.41e-05	yes
Gcom1	chr9:71352153-71440167	OVE26 DIABETIC + LOS	OVE26 DIABETIC	OK	1.52861	2.98484	0.965433	-3.43616	0.000590023	0.0165111	yes
Rhebl1	chr15:98708190-98711845	OVE26 DIABETIC + LOS	OVE26 DIABETIC	OK	2.42827	4.74427	0.966256	-3.1554	0.00160276	0.036234	yes
Fnip2	chr3:79149297-79371601	OVE26 DIABETIC + LOS	OVE26 DIABETIC	OK	1.81515	3.54737	0.966658	-4.85661	1.19e-06	8.77e-05	yes
Bcat1	chr6:144942354-145024677	OVE26 DIABETIC + LOS	OVE26 DIABETIC	OK	5.75805	11.3741	0.982094	-5.07192	3.94e-07	3.25e-05	yes
Tcp11l2	chr10:84039691-84077100	OVE26 DIABETIC + LOS	OVE26 DIABETIC	OK	6.64482	13.174	0.987389	-5.08192	3.74e-07	3.1e-05	yes
Ppara	chr15:85565993-85637281	OVE26 DIABETIC + LOS	OVE26 DIABETIC	OK	8.36089	16.5993	0.98939	-4.40537	1.06e-05	0.000583796	yes
Dusp1	chr17:26642535-26645417	OVE26 DIABETIC + LOS	OVE26 DIABETIC	OK	2.11724	4.24628	1.00402	-3.76276	0.000168049	0.00606365	yes
Mfsd7c	chr12:87087488-87154535	OVE26 DIABETIC + LOS	OVE26 DIABETIC	OK	5.0894	10.2215	1.00605	-5.20671	1.92e-07	1.73e-05	yes
Dnajc12	chr10:62845190-62871588	OVE26 DIABETIC + LOS	OVE26 DIABETIC	OK	171.427	345.754	1.01215	-4.71723	2.39e-06	0.000162897	yes
Gucy1a3	chr3:81896348-81949799	OVE26 DIABETIC + LOS	OVE26 DIABETIC	OK	1.48836	3.00622	1.01423	-4.45742	8.3e-06	0.000474694	yes
Txnip	chr3:96359690-96370724	OVE26 DIABETIC + LOS	OVE26 DIABETIC	OK	45.0318	91.9561	1.03	-4.49682	6.9e-06	0.000407446	yes
Kif20b	chr19:34996847-35050221	OVE26 DIABETIC + LOS	OVE26 DIABETIC	OK	0.707988	1.45985	1.04402	-3.91024	9.22e-05	0.00369053	yes
Slc28a1	chr7:88259684-88315302	OVE26 DIABETIC + LOS	OVE26 DIABETIC	OK	3.21854	6.83077	1.08564	-5.08653	3.65e-07	3.04e-05	yes
Fam134b	chr15:25773018-25903442	OVE26 DIABETIC + LOS	OVE26 DIABETIC	OK	44.7889	96.728	1.11079	-4.63779	3.52e-06	0.000228272	yes
Ppm1k	chr6:57456495-57485420	OVE26 DIABETIC + LOS	OVE26 DIABETIC	OK	3.5253	7.65709	1.11905	-5.87389	4.26e-09	5.74e-07	yes
Suv39h1	chrX:7638296-7651886	OVE26 DIABETIC + LOS	OVE26 DIABETIC	OK	1.0973	2.39387	1.12539	-4.05887	4.93e-05	0.0021912	yes
Mfsd9	chr1:40828884-40847502	OVE26 DIABETIC + LOS	OVE26 DIABETIC	OK	2.7655	6.04093	1.12723	-5.25721	1.46e-07	1.36e-05	yes
Bhmt	chr13:94386845-94407713	OVE26 DIABETIC + LOS	OVE26 DIABETIC	OK	4.68669	10.286	1.13404	-5.1927	2.07e-07	1.85e-05	yes
Slc6a19	chr13:73818604-73847304	OVE26 DIABETIC + LOS	OVE26 DIABETIC	OK	73.006	161.645	1.14674	-5.45751	4.83e-08	4.98e-06	yes
Bbox1	chr2:110105239-110145882	OVE26 DIABETIC + LOS	OVE26 DIABETIC	OK	2.7304	6.10669	1.16128	-4.45679	8.32e-06	0.000475169	yes
Lrrc66	chr5:73997880-74023660	OVE26 DIABETIC + LOS	OVE26 DIABETIC	OK	4.36161	9.84457	1.17447	-5.91475	3.32e-09	4.59e-07	yes
Clip4	chr17:72119030-72207691	OVE26 DIABETIC + LOS	OVE26 DIABETIC	OK	0.951222	2.14897	1.17579	-3.75397	0.000174057	0.00624995	yes
Dixdc1	chr9:50470857-50536089	OVE26 DIABETIC + LOS	OVE26 DIABETIC	OK	0.545337	1.23873	1.18364	-4.15701	3.22e-05	0.00153365	yes
Ccdc148	chr2:58674108-58998684	OVE26 DIABETIC + LOS	OVE26 DIABETIC	OK	0.457318	1.04278	1.18916	-3.37289	0.000743846	0.0195733	yes
3010026O09Rik	chr11:49988352-50013617	OVE26 DIABETIC + LOS	OVE26 DIABETIC	OK	7.572	17.4228	1.20223	-5.45175	4.99e-08	5.13e-06	yes
Lgals4	chr7:29619010-29626722	OVE26 DIABETIC + LOS	OVE26 DIABETIC	OK	5.82751	13.5352	1.21576	-5.28828	1.23e-07	1.17e-05	yes
Car3	chr3:14863537-14872373	OVE26 DIABETIC + LOS	OVE26 DIABETIC	OK	11.4844	27.0662	1.23681	-4.31423	1.6e-05	0.000836454	yes
Lypd6	chr2:49921948-50049089	OVE26 DIABETIC + LOS	OVE26 DIABETIC	OK	0.695405	1.65749	1.25308	-4.05099	5.1e-05	0.00225033	yes
2900092D14Rik	chr1:42757180-42760021	OVE26 DIABETIC + LOS	OVE26 DIABETIC	OK	1.43653	3.4304	1.25579	-4.80668	1.53e-06	0.000109664	yes
Pttg1	chr11:43233749-43239750	OVE26 DIABETIC + LOS	OVE26 DIABETIC	OK	6.58347	16.08	1.28834	-4.60827	4.06e-06	0.00025474	yes
1300015D01Rik	chr2:172950249-172958705	OVE26 DIABETIC + LOS	OVE26 DIABETIC	OK	1.19199	2.9807	1.32228	-5.11654	3.11e-07	2.64e-05	yes
Gatsl3	chr11:4118253-4122412	OVE26 DIABETIC + LOS	OVE26 DIABETIC	OK	3.44568	8.63335	1.32513	-5.39745	6.76e-08	6.76e-06	yes
Herc3	chr6:58783693-58870390	OVE26 DIABETIC + LOS	OVE26 DIABETIC	OK	1.40154	3.54742	1.33976	-5.86229	4.57e-09	6.05e-07	yes
Lrrc29	chr8:107836239-107850176	OVE26 DIABETIC + LOS	OVE26 DIABETIC	OK	0.9397	2.4005	1.35306	-3.81471	0.000136345	0.00508569	yes
Rasa3	chr8:13567217-13677587	OVE26 DIABETIC + LOS	OVE26 DIABETIC	OK	0.341439	0.876974	1.3609	-3.52902	0.000417107	0.0125988	yes
Il5ra	chr6:106660372-106699031	OVE26 DIABETIC + LOS	OVE26 DIABETIC	OK	1.14491	3.01372	1.39631	-5.39045	7.03e-08	6.98e-06	yes
Cyp2j9	chr4:96235119-96258176	OVE26 DIABETIC + LOS	OVE26 DIABETIC	OK	1.68888	4.46353	1.40212	-4.99424	5.91e-07	4.65e-05	yes
Gem	chr4:11631593-11642140	OVE26 DIABETIC + LOS	OVE26 DIABETIC	OK	0.977631	2.67548	1.45243	-4.49584	6.93e-06	0.000408502	yes
Nr1d1	chr11:98629248-98636556	OVE26 DIABETIC + LOS	OVE26 DIABETIC	OK	3.20356	9.18067	1.51892	-7.06011	1.66e-12	4.35e-10	yes
Upp2	chr2:58607595-58643079	OVE26 DIABETIC + LOS	OVE26 DIABETIC	OK	16.9293	52.1641	1.62354	-8.36607	0	0	yes
Kcnj2	chr11:110927477-110938139	OVE26 DIABETIC + LOS	OVE26 DIABETIC	OK	0.305558	1.14821	1.90987	-5.52343	3.32e-08	3.62e-06	yes
8430408G22Rik	chr6:116583025-116623854	OVE26 DIABETIC + LOS	OVE26 DIABETIC	OK	7.53115	31.2499	2.05291	-7.28193	3.29e-13	9.64e-11	yes
Cirbp	chr10:79630585-79634398	OVE26 DIABETIC + LOS	OVE26 DIABETIC	OK	4.35847	19.1833	2.13796	-8.92018	0	0	yes
Dbp	chr7:52960616-52973372	OVE26 DIABETIC + LOS	OVE26 DIABETIC	OK	1.40786	7.25148	2.36477	-3.77624	0.000159212	0.00576606	yes
Igfbp1	chr11:7097789-7102549	OVE26 DIABETIC + LOS	OVE26 DIABETIC	OK	0.4719	2.44293	2.37206	-4.529	5.93e-06	0.000355815	yes
Gm129	chr3:95675444-95695853	OVE26 DIABETIC + LOS	OVE26 DIABETIC	OK	2.18032	12.9544	2.57083	-8.35319	0	0	yes
Ttr	chr18:20823750-20832827	OVE26 DIABETIC + LOS	OVE26 DIABETIC	OK	0.245182	1.51556	2.62793	-3.22963	0.00123952	0.0295852	yes
Prss35	chr9:86636433-86650678	OVE26 DIABETIC + LOS	OVE26 DIABETIC	OK	0.031169	0.687417	4.463	-3.07978	0.00207154	0.044109	yes
